# Supplementary material for: Chromosome-length genome assemblies of six legume species provide insights into genome organization, evolution, and agronomic traits for crop improvement
Source: J Adv Res. 2021 Nov 3;42:315–29. doi: 10.1016/j.jare.2021.10.009 (PMC9788938; doi:10.1016/j.jare.2021.10.009)
Supplement: Supplementary data 2 [file mmc2.xlsx]

## Sheet: TableS1
Table S1. Statistics of the Hi-C libraries sequenced for improvement of genome assemblies.
Species	Number of bases	Number of reads	Read length	Library name	Instrument	Coverage of genome size (X)	Draft assembly used
Cicer arietinum	51942195300	346281302	2*150	HIC5674	HiSeq X Ten	70.3738	CaGA v1.0; Varshney et al., 2013
Cajanus cajan	28968893400	193125956	2*150	HIC4896	HiSeq X Ten	64.9486	C.cajan_V1.0; Varshney et al., 2012
	25137579600	167583864	2*150	HIC5005	HiSeq X Ten
Glycine max	58463231418	387173718	2*151	HIC8041	HiSeq X Ten	106.341	glyma.Lee.gnm1; Valliyodan et al., 2019
	49510933980	327886980	2*151	HIC8057	HiSeq X Ten
Trifolium suberraneum	26552641870	156192011	2*85	HIC4089	NextSeq 500	48.0658	TSUd_r1.1; Hirakawa et al., 2016
Arachis duranensis	41369775020	273972020	2*151	HIC6675	HiSeq X Ten	71.6049	Aradu1.1; Bertioli et al., 2016
	35680921896	236297496	2*151	HIC6676	HiSeq X Ten
Arachis ipaensis	60317849658	399455958	2*151	HIC6248	HiSeq X Ten	44.2986	Araip1.1; Bertioli et al., 2016

## Sheet: TableS2
Table S2. List of RNA-seq datasets used for gene prediction.
Species	BioProject IDs or link
C. arietinum	PRJNA182724, PRJNA288321, PRJNA288473, PRJNA413294, PRJNA413872, PRJNA479940
C. cajan	PRJNA344973, PRJNA354681, PRJNA382795, PRJNA433596, PRJNA435480, PRJNA496592
G. max	PRJNA531615, PRJNA628842, PRJNA644602; https://www.soybase.org/soyseq/
T. subterraneum	PRJNA450480
A. duranensis	PRJNA284674, PRJNA380954, PRJNA430760
A. ipaensis	PRJNA380954, PRJNA430760, PRJNA613108

## Sheet: TableS3
Table S3. Summary of repeats identified in all the studied legumes.
	C. arietinum	C. cajan	G. max	T. subterraneum	A. duranensis	A. ipaensis
SINEs (%)	0.00248701	0.00149478	0.0676116	0.00583153	0.189995	0.0546612
LINEs (%)	0.549232	0.650368	1.34676	2.83587	2.7004	2.60677
LTR (%)	17.7819	14.0763	35.2982	13.2257	47.2464	56.1303
- Gypsy (%)	5.92933	9.39625	25.8994	3.96488	42.8171	51.5197
- Copia (%)	11.5343	4.33942	9.31822	9.1944	4.28201	4.54087
- Others LTRs (%)	0.324334	0.343748	0.362016	0.0677522	0.55661	3.97099
Simple_repeats (%)	1.9283	1.86224	1.46187	1.38747	1.5048	1.69976
Low_complexity (%)	0.334259	0.382186	0.421721	0.265607	0.703431	0.654176
Satellite (%)	0.0399216	0.00319299	0.144039	0.00444043	0.0564105	0.109251
DNA (%)	5.06055	1.67844	5.95104	1.16076	5.55232	4.91499
Other repeats (%)	0.0914518	0.131181	0.359036	0.313182	0.339594	0.538625
Unclassified repeats (%)	26.366	28.5219	4.47934	23.0655	12.0497	11.5764
Total repeats (non-redundant) (%)	51.0275	46.7294	48.1515	41.1421	61.8938	69.985

## Sheet: TableS4
Table S4. Statistics of protein coding genes in the studied legumes.
	C. arietinum	C. cajan	G. max	T. subterraneum	A. duranensis	A. ipaensis
Total number of genes	25105	29482	51839	37474	33810	38783
Average gene length (bp)	4085	4437	4021	3666	3543	3447
Longest gene (bp)	80819	97397	97943	96273	96307	93505
Shortest gene (bp)	157	150	150	155	152	154
Total number of mRNAs	31457	36591	55275	44693	37630	42435
Average mRNA length (bp)	4299	4644	4077	3950	3646	3540
Average CDS length (bp)	1256	1235	1175	1336	1205	1137
Average no of exons per mRNA	6.1	6	5.7	5.4	5.6	5.3
Average exon length (bp)	278	280	244	307	259	254
Average intron length (bp)	509	601	575	522	471	502

## Sheet: TableS5
Table S5. Functional annotation of predicted protein-coding genes in the studied species.
	Total genes	NCBI-NR		Swiss-Prot		KEGG		TrEMBL		InterProScan		GO		Overall
Species	Number	Number	Percent (%)	Number	Percent (%)	Number	Percent (%)	Number	Percent (%)	Number	Percent (%)	Number	Percent (%)	Number	Percent (%)
Cicer arietinum	25105	24252	0.966023	20546	0.818403	18966	0.755467	24452	0.973989	23457	0.934356	14313	0.570125	24489	0.975463
Cajanus cajan	29482	28344	0.9614	24161	0.819517	22349	0.758056	28559	0.968693	26755	0.907503	20128	0.682722	28609	0.970389
Glycine max	51839	51044	0.984664	41652	0.803488	38879	0.749995	50855	0.981018	48134	0.928529	35547	0.685719	51088	0.985513
Trifolium subterraneum	37474	32250	0.860597	31114	0.830282	30344	0.809735	36644	0.977851	34250	0.913967	18586	0.495971	36818	0.982495
Arachis duranensis	33810	32324	0.956049	27775	0.821503	26122	0.772612	32168	0.951434	30911	0.914256	19579	0.579089	32456	0.959953
Arachis ipaensis	38783	36936	0.952376	32106	0.827837	30326	0.781941	36850	0.950159	34856	0.898744	21552	0.555707	37126	0.957275

## Sheet: TableS6
Table S6. Statistics of different non-coding RNA genes in the studied legumes.
	microRNA (miRNA)			ribosomal RNA (rRNA)			transfer RNA (tRNA)			small nucleolar RNA (snoRNA)
Species	Copy number	Total length (bp)	% of genome	Copy number	Total length (bp)	% of genome	Copy number	Total length (bp)	% of genome	Copy number	Total length (bp)	% of genome
C. arietinum	93	10936	0.00206233	478	85308	0.0160875	725	54583	0.0102933	684	81701	0.0154073
C. cajan	146	16324	0.00274444	256	36824	0.00619096	801	60394	0.0101536	509	57266	0.00962773
G. max	231	29082	0.00286421	145	21487	0.0021162	1115	83935	0.00826653	1942	210919	0.0207728
T. subterraneum	176	22621	0.00478091	108	13785	0.00291344	1007	75521	0.0159613	687	82860	0.0175123
A. duranensis	87	10173	0.000952987	545	99359	0.00930776	972	72607	0.00680168	3798	411056	0.0385069
A. ipaensis	89	10564	0.0007828	2126	222202	0.0164653	896	66729	0.00494467	9350	1004796	0.0744561

## Sheet: TableS7
Table S7. BUSCO analysis of the studied legumes.
	Based on whole genome sequences
Type	C. arietinum	C. cajan	G. max	T. subterraneum	A. duranensis	A. ipaensis
Complete BUSCOs(C)	0.913	0.904	0.933	0.915	0.913	0.916
Complete and single copy BUSCOs (S)	0.87	0.844	0.5	0.85	0.839	0.835
Complete and duplicated BUSCOs (D)	0.043	0.06	0.433	0.065	0.074	0.081
Fragmented BUSCOs (F)	0.018	0.028	0.01	0.018	0.018	0.019
Missing BUSCOs (M)	0.069	0.068	0.057	0.067	0.069	0.065
	Based on annotated genes
Type	C. arietinum	C. cajan	G. max	T. subterraneum	A. duranensis	A. ipaensis
Complete BUSCOs(C)	0.932	0.927	0.952	0.934	0.926	0.917
Complete and single copy BUSCOs (S)	0.742	0.724	0.363	0.744	0.732	0.711
Complete and duplicated BUSCOs (D)	0.19	0.203	0.589	0.19	0.194	0.206
Fragmented BUSCOs (F)	0.026	0.028	0.008	0.02	0.033	0.032
Missing BUSCOs (M)	0.042	0.045	0.04	0.046	0.041	0.051

## Sheet: TableS8
Table S8. Comparison of pseudomolecule lengths and gene models between "D" and "C" assemblies.
C. arietinum
Cicar.CDCFrontier_v2.0		CaGA v1.0		Percentage increase
Ca1_v2.0	54367034	Ca1	48359943	0.124216
Ca2_v2.0	52723162	Ca2	36634854	0.439153
Ca3_v2.0	76723173	Ca3	39989001	0.918607
Ca4_v2.0	65803235	Ca4	49191682	0.33769
Ca5_v2.0	79327772	Ca5	48169137	0.646859
Ca6_v2.0	70817592	Ca6	59463898	0.190934
Ca7_v2.0	62532141	Ca7	48961560	0.277168
Ca8_v2.0	28684778	Ca8	16477302	0.740866
Total length pseudomolecules	490978887		347247377
Total assembly size	530274918		532289632
Percentage in pseudomolecules	0.925895		0.652365
Average increment in pseudomolecules (%)				0.4594
Number of genes	28269		25105	-0.111925
C. cajan
Cajca.Asha_v2.0		C.cajan_V1.0		Percentage increase
CcLG01_v2.0	53916841	CcLG01	17676265	2.05024
CcLG02_v2.0	50738424	CcLG02	36921656	0.374219
CcLG03_v2.0	53895704	CcLG03	29476785	0.828412
CcLG04_v2.0	38807669	CcLG04	12502730	2.10394
CcLG05_v2.0	41446159	CcLG05	5133333	7.07393
CcLG06_v2.0	36001521	CcLG06	23791330	0.51322
CcLG07_v2.0	54786791	CcLG07	19579009	1.79824
CcLG08_v2.0	62816551	CcLG08	20383548	2.08173
CcLG09_v2.0	54352440	CcLG09	10489139	4.18178
CcLG10_v2.0	38641056	CcLG10	22571102	0.71197
CcLG11_v2.0	57937034	CcLG11	48970052	0.183112
Total length pseudomolecules	543340190		247494949
Total assembly size	594802861		605780537
Percentage in pseudomolecules	0.913479		0.408555
Average increment in pseudomolecules (%)				1.991
Number of genes	48680		29482	-0.394371
G. max
Glyma.Lee_v2.0		glyma.Lee.gnm1		Percentage increase
Gm.Lee_Chr01_v2.0	59188048	Gm01	58711475	0.0081172
Gm.Lee_Chr02_v2.0	54574089	Gm02	52519505	0.0391204
Gm.Lee_Chr03_v2.0	49399840	Gm03	48043251	0.0282368
Gm.Lee_Chr04_v2.0	54962134	Gm04	53766019	0.0222467
Gm.Lee_Chr05_v2.0	44917289	Gm05	43551193	0.0313676
Gm.Lee_Chr06_v2.0	52842820	Gm06	52961589	-0.00224255
Gm.Lee_Chr07_v2.0	48538069	Gm07	46256005	0.0493355
Gm.Lee_Chr08_v2.0	50495932	Gm08	49267165	0.0249409
Gm.Lee_Chr09_v2.0	51531123	Gm09	50397291	0.0224979
Gm.Lee_Chr10_v2.0	55084560	Gm10	53727962	0.0252494
Gm.Lee_Chr11_v2.0	40872309	Gm11	39810552	0.0266702
Gm.Lee_Chr12_v2.0	43649404	Gm12	43006439	0.0149504
Gm.Lee_Chr13_v2.0	47408777	Gm13	46215649	0.0258165
Gm.Lee_Chr14_v2.0	53143324	Gm14	51385242	0.0342138
Gm.Lee_Chr15_v2.0	54862980	Gm15	55555991	-0.0124741
Gm.Lee_Chr16_v2.0	39085136	Gm16	39184905	-0.00254611
Gm.Lee_Chr17_v2.0	43090730	Gm17	43086464	9.90102e-05
Gm.Lee_Chr18_v2.0	61352712	Gm18	60485747	0.0143334
Gm.Lee_Chr19_v2.0	53311394	Gm19	52627896	0.0129874
Gm.Lee_Chr20_v2.0	50292855	Gm20	50153686	0.00277485
Total length pseudomolecules	1008603525		990714026
Total assembly size	1015359697		1016275704
Percentage in pseudomolecules	0.993346		0.974848
Average increment in pseudomolecules (%)				0.0183
Number of genes	47649		51839	0.0879347
T. subterraneum
Trisu.Daliak_v2.0		TSUd_r1.1		Percentage increase
Tr_Chr1_v2.0	57151827	Chr1	47645759	0.199516
Tr_Chr2_v2.0	65199063	Chr2	63731624	0.0230253
Tr_Chr3_v2.0	49527580	Chr3	44866005	0.1039
Tr_Chr4_v2.0	56309329	Chr4	56437177	-0.00226532
Tr_Chr5_v2.0	53036926	Chr5	47721588	0.111382
Tr_Chr6_v2.0	50764665	Chr6	49553705	0.0244373
Tr_Chr7_v2.0	51904178	Chr7	42658284	0.216743
Tr_Chr8_v2.0	62889439	Chr8	48533994	0.295781
Total length pseudomolecules	446783007		401148136
Total assembly size	473152109		488774188
Percentage in pseudomolecules	0.944269		0.820723
Average increment in pseudomolecules (%)				0.1216
Number of genes	42706		37474	-0.122512
A. duranensis
Aradu.V14176_v2.0		Aradu1.1		Percentage increase
Aradu_Chr01_v2.0	106789205	Aradu.A01	107035537	-0.0023014
Aradu_Chr02_v2.0	94363369	Aradu.A02	93869048	0.00526607
Aradu_Chr03_v2.0	136576269	Aradu.A03	135057546	0.011245
Aradu_Chr04_v2.0	121996846	Aradu.A04	123556382	-0.0126221
Aradu_Chr05_v2.0	109374422	Aradu.A05	110037037	-0.00602175
Aradu_Chr06_v2.0	112077250	Aradu.A06	112752717	-0.00599069
Aradu_Chr07_v2.0	79897711	Aradu.A07	79126724	0.0097437
Aradu_Chr08_v2.0	45537842	Aradu.A08	49462234	-0.0793412
Aradu_Chr09_v2.0	121689202	Aradu.A09	120672674	0.00842385
Aradu_Chr10_v2.0	106895290	Aradu.A10	109463236	-0.0234594
Total length pseudomolecules	1035197406		1041033135
Total assembly size	1067485720		1084261490
Percentage in pseudomolecules	0.969753		0.960131
Number of genes	36734		33810	-0.0795993
A. ipaensis
Araip.K30076_v2.0		Araip1.1		Percentage increase
Araip_Chr01_v2.0	137142245	Araip.B01	137414913	-0.00198427
Araip_Chr02_v2.0	110540075	Araip.B02	108997779	0.0141498
Araip_Chr03_v2.0	134983374	Araip.B03	136109863	-0.00827632
Araip_Chr04_v2.0	133133239	Araip.B04	133615181	-0.00360694
Araip_Chr05_v2.0	148695727	Araip.B05	149900536	-0.00803739
Araip_Chr06_v2.0	136988080	Araip.B06	137147148	-0.00115983
Araip_Chr07_v2.0	125686036	Araip.B07	126351151	-0.00526402
Araip_Chr08_v2.0	125255039	Araip.B08	129606920	-0.0335775
Araip_Chr09_v2.0	146907421	Araip.B09	147089397	-0.00123718
Araip_Chr10_v2.0	136726255	Araip.B10	136175642	0.0040434
Total length pseudomolecules	1336057491		1342408530
Total assembly size	1349514769		1353826449
Percentage in pseudomolecules	0.990028		0.991566
Number of genes	41840		38783	-0.0730641

## Sheet: TableS9
Table S9. Number of mis-joins and missed-joins corrected for each species.
Species	Rearrangements	Free-end breaks	Total mis-joins
C. arietinum	763	575	1338
C. cajan	2553	2020	4573
G. max	347	117	464
T. subterraneum	2073	255	2328
A. duranensis	1783	409	2192
A. ipaensis	375	105	480

## Sheet: TableS10
Table S10. Number of homologous blocks and gene pairs within a genome or between genomes.
a, BL: block_length; b, ACGP: average colinear gene pairs respectively per block; c, LDB: number of colinear gene pairs reside in longest duplicated block
Homologous Blocks within and among genome	BLa > 4	BL > 10	BL > 20	BL > 50	ACGPb	LDBc	LDB on chromosomes
A. duranensis vs V. vinifera	17,836/1,683	11,049/427	7,990/198	3,507/47	10.60, 25.88, 40.35, 74.62	169	AD08-VV18
M. truncatula vs A. duranensis	24,499/1,717	17,309/399	14,988/221	11,238/97	14.27, 43.38, 67.82, 115.86	474	MT05-AD07
L. japonicus vs A. duranensis	17,097/1,157	12,503/316	10,524/167	7,358/64	14.78, 39.57, 63.02, 114.97	422	LJ03-AD03
P. vulgaris vs A. duranensis	31,225/2,795	18,994/491	15,719/240	11,115/89	11.17, 38.68, 65.50, 124.89	519	PV11-AD03
V. radiata vs A. duranensis	23,856/2,287	13,758/410	10,672/178	7,154/61	10.43, 33.56, 59.96, 117.28	403	VR06-AD07
V. angularis vs A. duranensis	18,299/1,824	10,451/371	7,721/165	3,950/42	10.03, 28.17, 46.79, 94.05	201	VU06-AD09
A. hypogaea A vs V. vinifera	15,657/1,552	9,270/378	6,363/160	2,527/35	10.09, 24.52, 39.77, 72.20	191	AHA08-VV18
A. hypogaea B vs V. vinifera	15,460/1,484	9,341/367	6,537/160	2,792/37	10.42, 25.45, 40.86, 75.46	156	AHB07-VV18
A. ipaensis vs V. vinifera	16,951/1,540	10,892/425	7,769/187	3,619/47	11.01, 25.63, 41.55, 77.00	162	AI08-VV18
C. cajan vs V. vinifera	18,850/1,590	12,644/420	9,793/210	5,539/68	11.86, 30.10, 46.63, 81.46	175	CC10-VV09
C. arietinum vs V. vinifera	17,587/1,625	11,208/411	8,132/187	4,265/57	10.82, 27.27, 43.49, 74.82	159	CIA04-VV18
G. max vs V. vinifera	27,611/1,997	20,880/777	15,164/358	7,699/104	13.83, 26.87, 42.36, 74.03	164	GM04-VV18
T. subterraneum vs V. vinifera	16,097/1,383	10,936/420	7,716/184	3,585/49	11.64, 26.04, 41.93, 73.16	163	TR01-VV8
M. truncatula vs A. hypogaea A	20,850/1,531	14,458/359	12,269/194	8,760/82	13.62, 40.27, 63.24, 106.83	414	MT05-AHA07
L. japonicus vs A. hypogaea A	15,069/1,111	10,544/280	8,812/148	6,038/57	13.56, 37.66, 59.54, 105.93	357	LJ02-AHA07
P. vulgaris vs A. hypogaea A	27,281/2,536	16,001/431	13,062/208	9,196/79	10.76, 37.13, 62.80, 116.41	390	PV07-AHA09
V. radiata vs A. hypogaea A	21,715/2,210	11,962/376	8,978/156	5,838/53	9.83, 31.81, 57.55, 110.15	362	VR06-AHA07
V. angularis vs A. hypogaea A	16,923/1,837	8,854/330	6,445/146	3,250/38	9.21, 26.83, 44.14, 85.53	179	VU06-AHA09
M. truncatula vs A. hypogaea B	20,781/1,479	14,624/352	12,692/203	9,008/83	14.05, 41.55, 62.52, 108.53	374	MT01-AHB09
L. japonicus vs A. hypogaea B	14,880/1,043	10,802/296	8,877/149	5,958/56	14.27, 36.49, 59.58, 106.39	384	LJ03-AHB03
P. vulgaris vs A. hypogaea B	26,611/2,376	16,179/427	13,372/216	9,223/77	11.20, 37.89, 61.91, 119.78	468	PV11-AHB03
V. radiata vs A. hypogaea B	20,793/2,017	12,007/370	9,258/166	5,766/53	10.31, 32.45, 55.77, 108.79	403	VR02-AHB03
V. angularis vs A. hypogaea B	15,987/1,645	9,015/337	6,586/150	3,260/38	9.72, 26.75, 43.91, 85.79	179	VU06-AHB09
M. truncatula vs A. ipaensis	24,166/1,652	17,290/397	15,090/225	11,332/100	14.63, 43.55, 67.07, 113.32	527	MT05-AI08
L. japonicus vs A. ipaensis	16,889/1,138	12,362/316	10,337/163	7,258/66	14.84, 39.12, 63.42, 109.97	426	LJ03-AI04
P. vulgaris vs A. ipaensis	29,899/2,560	18,839/492	15,504/233	11,090/88	11.68, 38.29, 66.54, 126.02	481	PV05-AI05
V. radiata vs A. ipaensis	22,588/2,073	13,677/405	10,744/184	7,135/64	10.90, 33.77, 58.39, 111.48	387	VR06-AI08
V. angularis vs A. ipaensis	17,309/1,692	10,280/372	7,544/162	3,987/45	10.23, 27.63, 46.57, 88.60	220	VU11-AI07
C. cajan vs M. truncatula	27,830/1,722	20,575/376	18,044/183	15,234/92	16.16, 54.72, 98.60, 165.59	911	CC06-MT05
C. cajan vs L. japonicus	19,348/1,127	14,607/279	12,931/147	10,359/64	17.17, 52.35, 87.97, 161.86	722	CC11-LJ06
P. vulgaris vs C. cajan	36,399/2,847	23,942/486	20,508/222	16,540/93	12.79, 49.26, 92.38, 177.85	803	PV11-CC05
V.angularis vs C. cajan	21,226/1,918	13,011/398	10,333/193	6,249/62	11.07, 32.69, 53.54, 100.79	409	VU11-CC10
M. truncatula vs C. arietinum	26,568/1,479	20,098/275	18,142/126	15,785/49	17.96, 73.08, 143.98, 322.14	1525	MT03-CIA05
C. arietinum vs L. japonicus	17,811/1,112	13,183/265	11,460/136	8,982/55	16.02, 49.75, 84.26, 163.31	880	CIA04-LJ05
P. vulgaris vs C. arietinum	32,042/2,743	19,716/431	16,837/212	12,724/79	11.68, 45.74, 79.42, 161.06	615	PV01-CIA03
V.radiata vs C. arietinum	25,721/2,476	14,492/377	11,649/162	8,818/68	10.39, 38.44, 71.91, 129.68	584	VR11-CIA08
V.angularis vs C. arietinum	19,589/1,985	10,864/355	8,182/157	5,011/53	9.87, 30.60, 52.11, 94.55	353	VU11-CIA07
G. max vs M. truncatula	43,925/2,378	34,483/685	30,297/363	23,839/155	18.47, 50.34, 83.46, 153.80	829	GM19-MT07
T. subterraneum vs M. truncatula	28,048/1,617	21,064/307	18,983/147	16,388/65	17.35, 68.61, 129.14, 252.12	1234	TR01-MT01
G. max vs L. japonicus	31,631/1,700	25,031/536	21,928/300	16,753/134	18.61, 46.70, 73.09, 125.02	573	GM19-LJ01
P. vulgaris vs G. max	53,480/3,295	40,232/880	34,689/450	26,540/181	16.23, 45.72, 77.09, 146.63	718	PV01-GM19
V.radiata vs G. max	40,674/2,811	29,210/733	24,271/358	17,480/136	14.47, 39.85, 67.80, 128.53	631	VR05-GM06
V.angularis vs G. max	31,298/2,324	22,295/714	17,724/371	9,619/102	13.47, 31.23, 47.77, 94.30	267	VU11-GM17
T. subterraneum vs L. japonicus	17,297/1,065	12,861/268	11,147/142	8,579/58	16.24, 47.99, 78.50, 147.91	806	TR01-LJ05
P. vulgaris vs T. subterraneum	29,406/2,379	19,161/454	16,091/221	11,845/83	12.36, 42.20, 72.81, 142.71	616	PV01-TR07
V.radiata vs T. subterraneum	21,855/1,883	13,691/373	10,994/169	7,808/65	11.61, 36.71, 65.05, 120.12	549	VR11-TR05
V.angularis vs T. subterraneum	17,061/1,571	10,458/347	7,935/163	4,604/50	10.86, 30.14, 48.68, 92.08	240	VU11-TR04
A.duranensis vs A.duranensis	5,285/634	2,384/104	1,540/40	511/7	8.34, 22.92, 38.50, 73.00	113	AD08-AD03
A.hypogaea A vs A.hypogaea A	4,818/636	1,897/89	1,172/32	406/6	7.58, 21.31, 36.63, 67.67	87	AHA08-AHA03
A.hypogaea B vs A.hypogaea B	5,074/678	1,977/93	1,232/35	284/4	7.48, 21.26, 35.20, 71.00	94	AHB08-Ahb03
A. ipaensis vs A. ipaensis	5,265/636	2,443/110	1,575/42	496/7	8.28, 21.21, 37.50, 70.86	84	AI05-AI04
C. cajan vs C. cajan	6,893/647	4,179/153	2,902/55	1,897/21	10.65, 27.31, 52.76, 90.33	253	CC05-CC03
C. arietinum vs C. arietinum	5,992/694	2,887/122	1,803/42	755/9	8.63, 23.66, 42.93, 83.89	165	CIA08-CIA07
G. max vs G. max	26,444/1,429	21,083/484	17,910/242	13,526/99	18.51, 43.56, 74.01, 136.63	724	GM19-GM03
T. subterraneum vs T. subterraneum	4,268/475	2,180/95	1,422/36	547/7	8.99, 22.95, 39.50, 78.14	114	TR07-TR01
A.hypogaea A vs A.duranensis	35,929/2,595	23,673/248	21,735/100	19,915/38	13.85, 95.46, 217.35, 524.08	2031	AHA01-AD01
A.hypogaea B vs A.duranensis	32,780/2,632	20,731/306	18,510/137	15,742/47	12.45, 67.75, 135.11, 334.94	1328	AHB04-AD04
A. ipaensis vs A.duranensis	37,294/2,802	24,458/337	22,075/151	19,458/65	13.31, 72.58, 146.19, 299.35	1663	AI02-AD04
C. cajan vs A.duranensis	39,262/3,374	24,446/567	21,003/305	15,675/128	11.64, 43.11, 68.86, 122.46	443	CIA02-AD07
C. arietinum vs A.duranensis	29,551/2,618	18,011/429	15,377/227	11,396/95	11.29, 41.98, 67.74, 119.96	443	CIA02-AD07
G. max vs A.duranensis	46,236/3,087	33,897/825	28,667/426	21,259/186	14.98, 41.09, 67.29, 114.30	424	GM13-AD08
T. subterraneum vs A.duranensis	27,179/2,257	17,580/450	14,717/230	10,586/94	12.04, 39.07, 63.99, 112.62	443	TR05-AD07
A.hypogaea B vs A.hypogaea A	32,029/2,692	19,587/298	17,451/131	14,937/49	11.90, 65.73, 133.21, 304.84	1332	AHB04-AHA04
A. ipaensis vs A.hypogaea A	31,925/2,471	20,469/287	18,491/134	16,090/55	12.92, 71.32, 137.99, 292.55	1355	AI02-AHA04
C. cajan vs A.hypogaea A	34,309/3,077	20,861/523	17,578/276	12,711/115	11.15, 39.89, 63.69, 110.53	384	CIA02-AHA07
C. arietinum vs A.hypogaea A	25,851/2,384	15,414/401	12,811/205	9,125/84	10.84, 38.44, 62.49, 108.63	384	CIA02-AHA07
G. max vs A.hypogaea A	39,681/2,802	28,480/740	23,671/376	17,242/164	14.16, 38.49, 62.95, 105.13	366	GM13-AHA08
T. subterraneum vs A.hypogaea A	22,917/1,947	14,605/395	12,033/203	8,492/85	11.77, 36.97, 59.28, 99.91	387	TR05-AHA07
A. ipaensis vs A.hypogaea B	39,743/2,585	27,647/248	25,658/93	23,451/23	15.37, 111.48, 275.89, 1019.61	3010	AI04-AHB03
C. cajan vs A.hypogaea B	33,616/2,917	20,927/513	17,920/283	12,666/110	11.52, 40.97, 63.32, 115.15	374	CIA04-AHB09
C. arietinum vs A.hypogaea B	25,177/2,236	15,419/384	13,118/209	9,295/82	11.26, 40.15, 62.77, 113.35	374	CIA04-AHB09
G. max vs A.hypogaea B	39,899/2,776	28,744/709	24,397/378	17,478/151	14.37, 40.54, 64.54, 115.75	384	GM12-AHB03
T. subterraneum vs A.hypogaea B	22,621/1,855	14,949/405	12,346/206	8,719/86	12.19, 36.91, 59.93, 101.38	319	TR05-AHB07
C. cajan vs A. ipaensis	37,424/3,087	24,002/559	20,697/305	15,361/130	12.12, 42.94, 67.86, 118.16	414	CIA04-AI03
C. arietinum vs A. ipaensis	28,034/2,373	17,639/419	15,122/225	11,222/96	11.81, 42.10, 67.21, 116.90	414	CIA04-AI03
G. max vs A. ipaensis	45,995/3,071	33,459/783	28,623/418	21,740/192	14.98, 42.73, 68.48, 113.23	447	GM13-AI05
T. subterraneum vs A. ipaensis	25,865/2,024	17,398/445	14,502/227	10,467/97	12.78, 39.10, 63.89, 107.91	340	TR05-AI08
C. cajan vs C. arietinum	32,853/2,569	21,510/412	18,631/192	15,568/90	12.79, 52.21, 97.04, 172.98	874	CC09-CIA06
G. max vs C. cajan	56,296/3,117	43,629/783	38,524/382	32,607/189	18.06, 55.72, 100.85, 172.52	978	GM10-CC08
C. cajan vs T. subterraneum	29,559/2,083	20,634/416	17,778/200	14,482/95	14.19, 49.60, 88.89, 152.44	922	CC09-TR02
G. max vs C. arietinum	48,497/3,089	35,797/733	31,107/376	24,518/162	15.7, 48.84, 82.73, 151.35	838	Gm19-Cia3
T. subterraneum vs C. arietinum	28,934/1,944	20,318/322	18,063/151	15,372/63	14.88, 63.10, 119.62, 244.00	1182	TR01-CIA04
G. max vs T. subterraneum	45,404/2,763	34,498/775	29,616/398	22,285/164	16.43, 44.51, 74.41, 135.88	815	GM19-TR07

[truncated: 16 more sheets: TableS11, TableS12, TableS13, TableS14, TableS15, TableS16, TableS17, TableS18, TableS19, TableS20, TableS21, TableS22, TableS23, TableS24, TableS25, TableS26]
