# Supplementary material for: Chromosome-length genome assemblies of six legume species provide insights into genome organization, evolution, and agronomic traits for crop improvement
Source: J Adv Res. 2021 Nov 3;42:315–29. doi: 10.1016/j.jare.2021.10.009 (PMC9788938; doi:10.1016/j.jare.2021.10.009)
Supplement: Supplementary data 3 [file mmc3.xlsx]

## Sheet: marker_position_linkage_map
Data S1. Genetic map information and naming of pigeonpea (Cajanus cajan) pseudomolecules.
Marker-ID	LG	Position in genetic map (cM)
Affx-123329419	1	0
Affx-123359396	1	5.46314
Affx-123352208	1	33.594
Affx-123356878	1	34.5695
Affx-123317683	1	34.8206
Affx-123324072	1	35.0474
Affx-123322333	1	37.2518
Affx-123329300	1	37.5506
Affx-123325711	1	37.8496
Affx-123356702	1	37.9987
Affx-123320355_1	1	38.1479
Affx-123313973	1	38.297
Affx-123330242	1	38.297
Affx-123337890	1	38.297
Affx-123337936	1	38.297
Affx-123304241	1	38.297
Affx-123349657	1	38.297
Affx-123352923	1	38.4462
Affx-123343107	1	38.4462
Affx-123316963	1	38.4462
Affx-123303810	1	38.4462
Affx-123319630	1	38.4462
Affx-123328490	1	38.4462
Affx-123332997	1	38.4462
Affx-123355334	1	38.4462
Affx-123318699	1	38.4462
Affx-123331704	1	38.4462
Affx-123308335	1	38.4462
Affx-123329453	1	38.4462
Affx-123357834	1	38.4462
Affx-123336426	1	38.4462
Affx-123313011	1	38.4462
Affx-123303561	1	38.4462
Affx-123326937	1	38.4462
Affx-123335153	1	38.4462
Affx-123336859	1	38.4462
Affx-123321932	1	38.4462
Affx-123324368	1	38.5953
Affx-123354433	1	38.5953
Affx-123359564	1	38.7589
Affx-123343751	1	38.9225
Affx-123323834	1	38.9225
Affx-123340064	1	38.9225
Affx-123333244	1	38.9225
Affx-123352406	1	38.9225
Affx-123332415	1	38.9225
Affx-123344691	1	38.9225
Affx-123360285	1	38.9225
Affx-123324094	1	38.9225
Affx-123304436	1	38.9225
Affx-123357276	1	38.9225
Affx-123309736	1	38.9225
Affx-123346906	1	38.9225
Affx-123328595	1	38.9225
Affx-123314838	1	38.9225
Affx-123309410	1	38.9225
Affx-123303253	1	38.9225
Affx-123318694	1	38.9225
Affx-123351528	1	38.9225
Affx-123355174	1	38.9225
Affx-123329714	1	38.9225
Affx-123329117	1	38.9225
Affx-123330302	1	38.9225
Affx-123304569	1	38.9225
Affx-123335558	1	38.9225
Affx-123334642	1	38.9225
Affx-123312178	1	38.9225
Affx-123333527	1	38.9225
Affx-123310068	1	38.9225
Affx-123319997	1	38.9225
Affx-123312901	1	38.9225
Affx-123344601	1	38.9225
Affx-123323598	1	38.9225
Affx-123348894	1	38.9225
Affx-123356125	1	38.9225
Affx-123348960	1	38.9225
Affx-123343653	1	38.9225
Affx-123331732	1	38.9225
Affx-123354956	1	38.9225
Affx-123325692	1	38.9225
Affx-123355122	1	38.9225
Affx-123303375	1	38.9225
Affx-123332819	1	38.9225
Affx-123343722	1	38.9225
Affx-123360196	1	38.9225
Affx-123357126	1	38.9225
Affx-123340146	1	38.9225
Affx-123328804	1	38.9225
Affx-123305064	1	38.9225
Affx-123342838	1	38.9225
Affx-123305439	1	38.9225
Affx-123324388	1	38.9225
Affx-123343288	1	38.9225
Affx-123315645	1	38.9225
Affx-123349756	1	38.9225
Affx-123341180	1	38.9225
Affx-123354841	1	38.9225
Affx-123335828	1	38.9225
Affx-123312654	1	38.9225
Affx-123346569	1	38.9225
Affx-123314942	1	38.9225
Affx-123317195	1	38.9225
Affx-123360487	1	38.9225
Affx-123354647	1	38.9225
Affx-123306810	1	38.9225
Affx-123360657	1	38.9225
Affx-123349059	1	38.9225
Affx-123357681	1	38.9225
Affx-123322146	1	38.9225
Affx-123303692	1	38.9225
Affx-123342719	1	38.9225
Affx-123331085	1	38.9225
Affx-123308871	1	38.9225
Affx-123331877	1	38.9225
Affx-123315958	1	40.1348
Affx-123320517	1	40.1348
Affx-123310755	1	40.1348
Affx-123308567	1	40.1348
Affx-123341061	1	40.1348
Affx-123340215	1	40.1348
Affx-123319409	1	40.1348
Affx-123312599	1	40.1348
Affx-123331992	1	40.1348
Affx-123313086	1	40.1348
Affx-123360558	1	40.1348
Affx-123325849	1	40.1348
Affx-123303376	1	40.1348
Affx-123353656	1	40.1348
Affx-123317605	1	40.1348
Affx-123312120	1	40.1348
Affx-123335738	1	40.1348
Affx-123318166	1	40.1348
Affx-123329023	1	40.1348
Affx-123322251	1	40.1348
Affx-123314624	1	40.1348
Affx-123311494	1	40.1348
Affx-123327825	1	40.1348
Affx-123343974	1	40.1348
Affx-123325434	1	40.1348
Affx-123331233	1	40.1348
Affx-123360044	1	40.1348
Affx-123316777	1	40.1348
Affx-123308022	1	40.1348
Affx-123310270	1	40.1348
Affx-123346505	1	40.1348
Affx-123320105	1	40.1348
Affx-123328000	1	40.1348
Affx-123303490	1	40.1348
Affx-123345426	1	40.1348
Affx-123316590	1	40.1348
Affx-123359599	1	40.1348
Affx-123301889	1	40.1348
Affx-123350976	1	40.1348
Affx-123326660	1	40.1348
Affx-123342010	1	40.1348
Affx-123358675	1	40.4338
Affx-123333690	1	40.4338
Affx-123302597	1	40.4338
Affx-123359395	1	40.5829
Affx-123308746	1	40.5829
Affx-123328544	1	40.5829
Affx-123354762	1	40.5829
Affx-123306087	1	40.5829
Affx-123315404	1	40.5829
Affx-123339781	1	40.5829
Affx-123345165	1	40.5829
Affx-123350950	1	41.1835
Affx-123330513	1	41.1835
Affx-123360235	1	41.1835
Affx-123350927	1	41.1835
Affx-123337269	1	41.1835
Affx-123305900	1	41.1835
Affx-123341352	1	41.1835
Affx-123336737	1	41.1835
Affx-123307116	1	41.1835
Affx-123356873	1	41.1835
Affx-123337864	1	41.1835
Affx-123309270	1	41.1835
Affx-123306526	1	41.3327
Affx-123324278	1	41.3327
Affx-123319145	1	41.3327
Affx-123303479	1	41.3327
Affx-123327092	1	41.3327
Affx-123330854	1	41.3327
Affx-123336127	1	41.3327
Affx-123331927	1	41.3327
Affx-123332916	1	41.3327
Affx-123341504	1	41.3327
Affx-123353360	1	41.4818
Affx-123318859	1	41.4818
Affx-123340993	1	41.4818
Affx-123352302	1	41.4818
Affx-123311281	1	41.4818
Affx-123323339	1	41.6309
Affx-123339308	1	41.6309
Affx-123339714	1	45.5737
Affx-123344727	1	45.5737
Affx-123308525	1	45.5737
Affx-123349755	1	45.5737
Affx-123357653	1	45.7228
Affx-123317028	1	45.7228
Affx-123303480	1	45.7228
Affx-123342009	1	45.7228
Affx-123330163	1	45.7228
Affx-123304617	1	45.7228
Affx-123302196	1	45.7228
Affx-123340374	1	45.7228
Affx-123324322	1	47.245
Affx-123328984	1	47.3941
Affx-123312361	1	47.3941
Affx-123354261	1	47.3941
Affx-123341580	1	47.3941
Affx-123337818	1	47.5432
Affx-123315387	1	48.1438
Affx-123320193	1	48.1438
Affx-123323101	1	48.4428
Affx-123325038	1	48.8922
Affx-123331525	1	48.8922
Affx-123323318	1	48.8922
Affx-123348002	1	48.8922
Affx-123311853	1	48.8922
Affx-123358241	1	48.8922
Affx-123353882	1	48.8922
Affx-123356611	1	48.8922
Affx-123339235	1	48.8922
Affx-123343492	1	48.8922
Affx-123324107	1	48.8922
Affx-123342381	1	48.8922
Affx-123339407	1	48.8922
Affx-123311174	1	48.8922
Affx-123337386	1	48.8922
Affx-123312787	1	48.8922
Affx-123308449	1	48.8922
Affx-123308439	1	48.8922
Affx-123310526	1	48.8922
Affx-123335843	1	48.8922
Affx-123338684	1	48.8922
Affx-123314014	1	48.8922
Affx-123301885	1	49.0414
Affx-123344974	1	49.0414
Affx-123350869	1	49.0414
Affx-123305225	1	49.0414
Affx-123302538	1	49.0414
Affx-123341722	1	49.0414
Affx-123338926	1	49.0414
Affx-123348370	1	49.1904
Affx-123338666	1	49.1904
Affx-123347805	1	49.3395
Affx-123310978	1	49.3395
Affx-123351550	1	49.3395
Affx-123341773	1	49.3395
Affx-123328922	1	49.3395
Affx-123349505	1	49.3395
Affx-123325475	1	49.3395
Affx-123304331	1	49.3395
Affx-123357027	1	49.3395
Affx-123321983	1	49.3395
Affx-123349346	1	49.3395
Affx-123359227	1	49.3395
Affx-123359333	1	49.3395
Affx-123315951	1	49.3395
Affx-123334456	1	49.4886
Affx-123309167	1	49.4886
Affx-123355326	1	49.4886
Affx-123341307	1	49.6378
Affx-123337200	1	49.6378
Affx-123322772	1	49.6378
Affx-123358200	1	49.6378
Affx-123309215	1	49.6378
Affx-123328767	1	49.6378
Affx-123335015	1	49.6378
Affx-123314349	1	49.6378
Affx-123301480	1	49.6378
Affx-123341377	1	49.6378
Affx-123357665	1	49.6378
Affx-123302351	1	49.6378
Affx-123341604	1	49.6378
Affx-123334502	1	49.6378
Affx-123346140	1	49.6378
Affx-123314813	1	49.6378
Affx-123332637	1	49.6378
Affx-123342007	1	49.6378
Affx-123343775	1	49.6378
Affx-123352979	1	49.6378
Affx-123312423	1	49.6378
Affx-123347050	1	49.6378
Affx-123347789	1	49.6378
Affx-123347426	1	49.6378
Affx-123344162	1	49.6378
Affx-123339610	1	49.6378
Affx-123323537	1	49.6378
Affx-123301749	1	49.6378
Affx-123353475	1	49.6378
Affx-123337255	1	49.6378
Affx-123324947	1	49.6378
Affx-123349505_1	1	49.6378
Affx-123328604	1	49.6378
Affx-123324657	1	49.6378
Affx-123356867	1	49.6378
Affx-123327803	1	49.6378
Affx-123352979_1	1	49.6378
Affx-123351918	1	49.9367
Affx-123304670	1	49.9367
Affx-123318657	1	49.9367
Affx-123302435	1	49.9367
Affx-123356912	1	49.9367
Affx-123312256	1	50.2357
Affx-123344343	1	50.2357
Affx-123314018	1	50.2357
Affx-123324493	1	50.2357
Affx-123350699	1	50.2357
Affx-123317218	1	50.2357
Affx-123330160	1	50.2357
Affx-123343143	1	50.2357
Affx-123354218	1	50.2357
Affx-123338043	1	50.2357
Affx-123319057	1	50.2357
Affx-123341891	1	50.2357
Affx-123336948	1	50.2357
Affx-123348806	1	50.2357
Affx-123314921	1	50.2357
Affx-123350160	1	50.3848
Affx-123337834	1	50.3848
Affx-123331743	1	50.3848
Affx-123339571	1	50.3848
Affx-123337839	1	50.3848
Affx-123353137	1	50.3848
Affx-123358015	1	50.3848
Affx-123358052	1	50.3848
Affx-123323430	1	50.3848
Affx-123356393	1	50.3848
Affx-123313765	1	50.3848
Affx-123340268	1	50.3848
Affx-123352677	1	50.3848
Affx-123303633	1	50.3848
Affx-123315141	1	50.3848
Affx-123314389	1	50.3848
Affx-123330961	1	50.3848
Affx-123334383	1	50.3848
Affx-123342587	1	50.3848
Affx-123320862	1	50.6838
Affx-123312008	1	50.6838
Affx-123322657	1	52.2058
Affx-123346199	1	52.2058
Affx-123329644	1	52.2058
Affx-123314728	1	52.2058
Affx-123330874	1	52.3549
Affx-123307061	1	52.3549
Affx-123330351	1	52.3549
Affx-123322923	1	52.3549
Affx-123332765	1	52.3549
Affx-123314095	1	52.3549
Affx-123343142	1	52.3549
Affx-123338176	1	52.3549
Affx-123345036	1	52.3549
Affx-123353612	1	52.3549
Affx-123312749	1	52.3549
Affx-123311059	1	52.3549
Affx-123347696	1	52.3549
Affx-123359065	1	52.3549
Affx-123302708	1	52.3549
Affx-123345134	1	52.3549
Affx-123305781	1	52.3549
Affx-123339667	1	52.3549
Affx-123329044	1	52.3549
Affx-123354831	1	52.3549
Affx-123336023	1	52.3549
Affx-123351687	1	52.3549
Affx-123313138	1	52.3549
Affx-123320261	1	53.567
Affx-123332532	1	53.567
Affx-123355468	1	53.567
Affx-123337011	1	53.567
Affx-123342399	1	53.567
Affx-123313801	1	53.567
Affx-123311996	1	53.567
Affx-123353945	1	53.567
Affx-123303663	1	53.567
Affx-123326123	1	53.567
Affx-123357649	1	53.567
Affx-123324272	1	53.567
Affx-123324312	1	53.567
Affx-123306637	1	53.567
Affx-123317343	1	53.567
Affx-123314611	1	53.567
Affx-123327700	1	53.567
Affx-123323776	1	54.1676
Affx-123340330	1	54.1676
Affx-123352942	1	54.1676
Affx-123357250	1	54.1676
Affx-123306777	1	54.1676
Affx-123306323	1	54.1676
Affx-123341824	1	54.1676
Affx-123330659	1	54.1676
Affx-123302441	1	54.1676
Affx-123329725	1	54.1676
Affx-123318057	1	54.1676
Affx-123334408	1	54.1676
Affx-123319009	1	54.1676
Affx-123347656	1	54.1676
Affx-123356526	1	54.1676
Affx-123352014	1	54.1676
Affx-123326104	1	54.1676
Affx-123315651	1	54.1676
Affx-123353578	1	54.1676
Affx-123320879	1	54.1676
Affx-123350596	1	54.1676
Affx-123319354	1	54.1676
Affx-123358249	1	54.1676
Affx-123312116	1	54.1676
Affx-123321997	1	54.1676
Affx-123335680	1	54.1676
Affx-123356982	1	55.8461
Affx-123335415	1	55.8461
Affx-123344864	1	56.1451
Affx-123360149	1	56.1451
Affx-123344483	1	56.1451
Affx-123323910	1	56.1451
Affx-123347376	1	56.1451
Affx-123353459	1	56.1451
Affx-123316233	1	56.1451
Affx-123354108	1	56.1451
Affx-123306333	1	56.1451
Affx-123350736	1	56.1451
Affx-123313434	1	56.1451
Affx-123350659	1	56.1451
Affx-123351062	1	56.1451
Affx-123328494	1	56.1451
Affx-123309347	1	56.1451
Affx-123340629	1	56.1451
Affx-123356966	1	56.1451
Affx-123350253	1	56.1451
Affx-123312074	1	56.1451
Affx-123309143	1	56.1451
Affx-123338949	1	56.1451
Affx-123360817	1	56.1451
Affx-123315014	1	56.1451
Affx-123352917	1	56.1451
Affx-123323118	1	56.1451
Affx-123341259	1	56.1451
Affx-123346345	1	56.1451
Affx-123307328	1	56.1451
Affx-123327955	1	56.1451
Affx-123342887	1	56.1451
Affx-123342095	1	56.1451
Affx-123334735	1	56.1451
Affx-123339084	1	56.1451
Affx-123304870	1	56.1451
Affx-123348010	1	56.1451
Affx-123337744	1	56.1451
Affx-123315432	1	56.1451
Affx-123328213	1	56.1451
Affx-123337114	1	56.1451
Affx-123307890	1	56.294
Affx-123311982	1	60.7476
Affx-123307743	1	62.4268
Affx-123348870	1	62.4268
Affx-123359194	1	62.4268
Affx-123341883	1	62.4268
Affx-123304860	1	62.4268
Affx-123312988	1	62.4268
Affx-123325921	1	62.4268
Affx-123327781	1	62.4268
Affx-123321107	1	62.4268
Affx-123355235	1	62.4268
Affx-123333469	1	62.4268
Affx-123329915	1	62.4268
Affx-123308474	1	62.4268
Affx-123328021	1	62.4268
Affx-123335693	1	62.4268
Affx-123357327	1	62.4268
Affx-123353103	1	62.4268
Affx-123324413	1	62.4268
Affx-123335399	1	62.4268
Affx-123304911	1	62.4268
Affx-123313374	1	66.3708
Affx-123332535	1	66.5198
Affx-123301914	1	66.6689
Affx-123313471	1	66.6689
Affx-123305983	1	66.6689
Affx-123313177	1	66.6689
Affx-123305656	1	66.6689
Affx-123349195	1	66.6689
Affx-123355131	1	66.6689
Affx-123318575	1	66.6689
Affx-123301436	1	66.6689
Affx-123344275	1	66.6689
Affx-123317316	1	66.6689
Affx-123347048	1	66.6689
Affx-123330998	1	66.6689
Affx-123307871	1	66.6689
Affx-123322778	1	66.6689
Affx-123343448	1	66.6689
Affx-123337950	1	66.6689
Affx-123333715	1	66.6689
Affx-123310940	1	66.6689
Affx-123308050	1	66.6689
Affx-123341435	1	66.6689
Affx-123360181	1	66.6689
Affx-123322347	1	67.1185
Affx-123304123	1	72.6091
Affx-123339069	1	73.2619
Affx-123347027	1	73.4625
Affx-123350708	1	73.4625
Affx-123323642	1	73.9121
Affx-123306055	1	73.9121
Affx-123327496	1	73.9121
Affx-123337563	1	73.9121
Affx-123306972	1	74.0612
Affx-123307508	1	74.2104
Affx-123307573	1	74.2104
Affx-123345748	1	74.2104
Affx-123358541	1	74.3595
Affx-123305026	1	74.3595
Affx-123305147	1	74.3595
Affx-123312651	1	74.3595
Affx-123310756	1	74.3595
Affx-123312616	1	74.3595
Affx-123304999	1	74.3595
Affx-123328891	1	74.3595
Affx-123335070	1	74.3595
Affx-123306139	1	74.3595
Affx-123317078	1	80.5523
Affx-123348517	1	81.1431
Affx-123350574	1	81.1431
Affx-123350483	1	81.1431
Affx-123314804	1	81.1431
Affx-123318296	1	81.1431
Affx-123353986	1	81.1431
Affx-123351625	1	81.1431
Affx-123304191	1	81.1431
Affx-123329011	1	81.1431
Affx-123337540	1	81.1431
Affx-123318212	1	81.1431
Affx-123311324	1	81.1431
Affx-123322258	1	81.1431
Affx-123335027	1	81.1431
Affx-123331108	1	81.1431
Affx-123360619	1	81.1431
Affx-123360256	1	81.1431
Affx-123339503	1	81.1431
Affx-123341757	1	81.2922
Affx-123345408	1	81.2922
Affx-123318037	1	81.2922
Affx-123313128	1	81.2922
Affx-123349341	1	81.2922
Affx-123323738	1	81.2922
Affx-123329123	1	81.2922
Affx-123338800	1	81.2922
Affx-123322198	1	81.2922
Affx-123310906	1	81.2922
Affx-123351324	1	81.2922
Affx-123331347	1	81.2922
Affx-123318712	1	81.2922
Affx-123320613	1	81.2922
Affx-123329365	1	81.2922
Affx-123348704	1	81.2922
Affx-123321352	1	81.2922
Affx-123308740	1	81.2922
Affx-123308707	1	81.2922
Affx-123322141	1	81.2922
Affx-123338167	1	81.5912
Affx-123311930	1	81.5912
Affx-123325067	1	81.7403
Affx-123310318	1	82.1898
Affx-123316900	1	82.3389
Affx-123342584	1	82.3389
Affx-123348770	1	82.3389
Affx-123351843	1	82.3389
Affx-123339678	1	82.3389
Affx-123323653	1	82.3389
Affx-123337656	1	82.3389
Affx-123358951	1	82.3389
Affx-123330615	1	82.3389
Affx-123321290	1	82.3389
Affx-123301713	1	82.3389
Affx-123329553	1	82.3389
Affx-123307862	1	82.6379
Affx-123357941	1	82.6379
Affx-123343228	1	82.6379
Affx-123321122	1	82.6379
Affx-123319750	1	82.6379
Affx-123327100	1	82.6379
Affx-123314406	1	82.6379
Affx-123337985	1	82.6379
Affx-123301603	1	82.6379
Affx-123303995	1	82.6379
Affx-123344420	1	82.6379
Affx-123326849	1	82.6379
Affx-123330103	1	82.6379
Affx-123306544	1	82.787
Affx-123334106	1	82.787
Affx-123306009	1	82.787
Affx-123310698	1	82.787
Affx-123353266	1	82.787
Affx-123311371	1	82.787
Affx-123321523	1	82.787
Affx-123312411	1	82.787
Affx-123326312	1	83.5395
Affx-123311326	1	83.6887
Affx-123303728	1	83.8378
Affx-123328896	1	83.8378
Affx-123348122	1	83.8378
Affx-123342631	1	83.8378
Affx-123340589	1	84.1368
Affx-123322720	1	84.1368
Affx-123341661	1	84.1368
Affx-123349166	1	84.1368
Affx-123351043	1	84.1368
Affx-123346039	1	84.1368
Affx-123307603	1	84.1368
Affx-123301327	1	84.1368
Affx-123355882	1	84.1368
Affx-123310971	1	84.1368
Affx-123307153	1	84.1368
Affx-123309539	1	84.2859
Affx-123305955	1	84.2859
Affx-123336119	1	84.2859
Affx-123355912	1	84.2859
Affx-123322462	1	84.2859
Affx-123349392	1	84.2859
Affx-123319990	1	84.2859
Affx-123357968	1	84.2859
Affx-123323461	1	84.2859
Affx-123360185	1	84.2859
Affx-123306203	1	84.2859
Affx-123354910	1	84.435
Affx-123358161	1	84.435
Affx-123321648	1	84.435
Affx-123337144	1	84.435
Affx-123350527	1	84.435
Affx-123338640	1	84.435
Affx-123331662	1	84.435
Affx-123319428	1	84.5842
Affx-123308650	1	84.5842
Affx-123311025	1	84.5842
Affx-123329941	1	84.5842
Affx-123331047	1	84.5842
Affx-123308257	1	84.5842
Affx-123357878	1	84.5842
Affx-123360365	1	84.5842
Affx-123348918	1	84.5842
Affx-123333822	1	84.8831
Affx-123355528	1	85.0323
Affx-123305093	1	85.0323
Affx-123336350	1	85.0323
Affx-123342441	1	85.0323
Affx-123337692	1	85.0323
Affx-123340663	1	85.0323
Affx-123303352	1	85.0323
Affx-123310090	1	85.0323
Affx-123337658	1	85.0323
Affx-123321015	1	85.0323
Affx-123356910	1	85.0323
Affx-123331488	1	85.0323
Affx-123342316	1	85.0323
Affx-123339574	1	85.0323
Affx-123305062	1	85.0323
Affx-123343870	1	85.0323
Affx-123340736	1	85.0323
Affx-123358963	1	85.0323
Affx-123304470	1	85.0323
Affx-123325151	1	85.0323
Affx-123355063	1	85.0323
Affx-123348189	1	85.0323
Affx-123346949	1	85.0323
Affx-123309616	1	85.0323
Affx-123323018	1	85.0323
Affx-123301457	1	85.0323
Affx-123309470	1	85.0323
Affx-123341471	1	85.0323
Affx-123324557	1	85.0323
Affx-123344507	1	85.0323
Affx-123319816	1	85.0323
Affx-123312004	1	85.0323
Affx-123320200	1	85.3312
Affx-123302416	1	85.3312
Affx-123331714	1	85.9318
Affx-123303136	1	87.2985
Affx-123336238	1	87.2985
Affx-123356298	1	87.2985
Affx-123332675	1	87.2985
Affx-123347166	1	87.2985
Affx-123358971	1	87.2985
Affx-123332293	1	87.2985
Affx-123308506	1	87.2985
Affx-123330545	1	87.4476
Affx-123307222	1	87.4476
Affx-123349822	1	87.4476
Affx-123356329	1	87.4476
Affx-123336867	1	87.4476
Affx-123319744	1	87.4476
Affx-123305853	1	87.4476
Affx-123331474	1	87.4476
Affx-123304277	1	87.4476
Affx-123352696	1	87.4476
Affx-123314681	1	87.4476
Affx-123335257	1	87.4476
Affx-123360043	1	87.4476
Affx-123354588	1	87.4476
Affx-123306697	1	87.8971
Affx-123337142	1	87.8971
Affx-123350233	1	88.0461
Affx-123349771	1	88.0461
Affx-123302025	1	88.1952
Affx-123326502	1	88.1952
Affx-123348367	1	88.1952
Affx-123330968	1	88.1952
Affx-123316447	1	88.1952
Affx-123302071	1	88.1952
Affx-123338515	1	88.1952
Affx-123311365	1	88.1952
Affx-123318900	1	88.1952
Affx-123321616	1	88.1952
Affx-123355472	1	88.1952
Affx-123307016	1	88.1952
Affx-123316372	1	88.1952
Affx-123330951	1	88.1952
Affx-123321644	1	88.1952
Affx-123329464	1	88.1952
Affx-123311375	1	88.1952
Affx-123314521	1	88.1952
Affx-123328865	1	88.1952
Affx-123320998	1	88.1952
Affx-123307323	1	88.1952
Affx-123349524	1	88.1952
Affx-123329323	1	88.1952
Affx-123341404	1	88.1952
Affx-123301839	1	88.1952
Affx-123318303	1	88.1952
Affx-123312067	1	88.1952
Affx-123333940	1	88.1952
Affx-123344110	1	88.1952
Affx-123344594	1	88.1952
Affx-123313730	1	88.1952
Affx-123356023	1	88.1952
Affx-123307688	1	88.1952
Affx-123312970	1	88.1952
Affx-123305667	1	88.1952
Affx-123314259	1	88.1952
Affx-123341895	1	88.4941
Affx-123303713	1	88.4941
Affx-123352234	1	88.6433
Affx-123332805	1	88.6433
Affx-123315433	1	88.6433
Affx-123325608	1	88.6433
Affx-123322334	1	88.6433
Affx-123341844	1	88.6433
Affx-123339921	1	88.6433
Affx-123339375	1	88.6433
Affx-123332379	1	88.6433
Affx-123339220	1	88.6433
Affx-123325207	1	88.6433
Affx-123325951	1	88.7924
Affx-123353159	1	88.7924
Affx-123347424	1	88.7924
Affx-123304781	1	91.6943
Affx-123305261	1	92.7044
Affx-123304927	1	93.4568
Affx-123337100	1	94.9608
Affx-123333783	1	95.0927
Affx-123340191	1	95.9976
Affx-123320027	1	96.1467
Affx-123357639	1	96.2959
Affx-123350069	1	96.2959
Affx-123359559	1	96.2959
Affx-123359247	1	96.2959
Affx-123337893	1	96.445
Affx-123302251	1	96.445
Affx-123307658	1	96.445
Affx-123355175	1	96.445
Affx-123312686	1	96.445
Affx-123333317	1	96.6086
Affx-123309449	1	96.7722
Affx-123343663	1	96.7722
Affx-123336553	1	96.9619
Affx-123356722	1	97.4522
Affx-123334802	1	97.4522
Affx-123329793	1	97.9016
Affx-123323355	1	97.9016
Affx-123339584	1	98.2005
Affx-123327215	1	98.6768
Affx-123304432	1	99.3043
Affx-123321256	1	99.3043
Affx-123359575	1	100.826
Affx-123330078	1	101.801
Affx-123306274	1	102.019
Affx-123311559	1	102.619
Affx-123329357	1	104.142
Affx-123345037	1	104.142
Affx-123360764	1	104.142
Affx-123314899	1	104.516
Affx-123351567	1	104.741
Affx-123353532	1	104.741
Affx-123356320	1	104.741
Affx-123303273	1	104.741
Affx-123333241	1	104.741
Affx-123359046	1	104.741
Affx-123318557	1	104.741
Affx-123334783	1	104.741
Affx-123334829	1	104.741
Affx-123316980	1	104.741
Affx-123355082	1	105.19
Affx-123325871	1	105.19
Affx-123335559	1	105.19
Affx-123357744	1	105.339
Affx-123340652	1	105.339
Affx-123347968	1	105.488
Affx-123328301	1	105.488
Affx-123331702	1	105.488
Affx-123325400	1	105.488
Affx-123323392	1	105.488
Affx-123352585	1	105.488
Affx-123323800	1	105.488
Affx-123324710	1	105.488
Affx-123360694	1	105.488
Affx-123306913	1	105.488
Affx-123349564	1	105.488
Affx-123302168	1	105.488
Affx-123357397	1	105.488
Affx-123322341	1	105.488
Affx-123302043	1	105.488
Affx-123332934	1	105.787
Affx-123336574	1	105.787
Affx-123321331	1	105.936
Affx-123319064	1	105.936
Affx-123331089	1	105.936
Affx-123302412	1	105.936
Affx-123310332	1	105.936
Affx-123309757	1	105.936
Affx-123333405	1	105.936
Affx-123323978	1	106.386
Affx-123308644	1	106.386
Affx-123332780	1	106.685
Affx-123343768	1	106.685
Affx-123305053	1	106.685
Affx-123328953	1	106.685
Affx-123303745	1	106.834
Affx-123359117	1	106.834
Affx-123326125	1	106.834
Affx-123335025	1	106.834
Affx-123350491	1	106.834
Affx-123312137	1	106.834
Affx-123326935	1	106.834
Affx-123304923	1	106.834
Affx-123344284	1	106.834
Affx-123323475	1	106.834
Affx-123306732	1	106.834
Affx-123333049	1	106.834
Affx-123330769	1	106.834
Affx-123340518	1	106.834
Affx-123326875	1	106.834
Affx-123319005	1	106.834
Affx-123328062	1	106.834
Affx-123358217	1	106.834
Affx-123345152	1	106.983
Affx-123331841	1	106.983
Affx-123353819	1	106.983
Affx-123301733	1	107.132
Affx-123310212	1	107.132
Affx-123309146	1	107.132
Affx-123314524	1	107.132
Affx-123337186	1	107.132
Affx-123311155	1	107.431
Affx-123304556	1	107.431
Affx-123351156	1	107.431
Affx-123343682	1	107.431
Affx-123352533	1	107.431
Affx-123304260	1	107.58
Affx-123327178	1	112.192
Affx-123326224	1	113.866
Affx-123309368	1	113.866
Affx-123346426	1	113.866
Affx-123324556	1	114.165
Affx-123319125	1	114.165
Affx-123344161	1	114.765
Affx-123307406	1	118.21
Affx-123315051	1	120.52
Affx-123321223	1	120.52
Affx-123324328	1	120.52
Affx-123326019	1	120.52
Affx-123350250	1	120.52
Affx-123306387	1	120.894
Affx-123337211	1	121.571
Affx-123319091	1	121.87
Affx-123301382	1	122.169
Affx-123327154	1	122.169
Affx-123320370	1	122.318
Affx-123350172	1	122.318
Affx-123311183	1	122.318
Affx-123324571	1	122.318
Affx-123303066	1	122.467
Affx-123318143	1	122.467
Affx-123319034	1	122.617
Affx-123324825	1	122.617
Affx-123303058	1	122.617
Affx-123311058	1	122.617
Affx-123312800	1	122.617
Affx-123350266	1	122.617
Affx-123354545	1	122.766
Affx-123339512	1	123.671
Affx-123353608	1	124.271
Affx-123330652	1	124.271
Affx-123356792	1	124.271
Affx-123330915	1	125.024
Affx-123332584	1	126.066
Affx-123346092	1	128.042
Affx-123337909	1	128.491
Affx-123338180	1	128.79
Affx-123310663	1	130.626
Affx-123325259	1	130.626
Affx-123302804	1	130.775
Affx-123341251	1	130.775
Affx-123347977	1	130.924
Affx-123333747	1	130.924
Affx-123325404	1	131.373
Affx-123358667	1	131.522
Affx-123306606	1	131.522
Affx-123302238	1	131.522
Affx-123337609	1	131.522
Affx-123329573	1	131.821
Affx-123311572	1	131.821
Affx-123308268	1	131.971
Affx-123301824	1	131.971
Affx-123330221	1	131.971
Affx-123336994	1	131.971
Affx-123347071	1	131.971
Affx-123321454	1	131.971
Affx-123350772	1	131.971
Affx-123324935	1	131.971
Affx-123316045	1	131.971
Affx-123334861	1	133.029
Affx-123320672	1	133.029
Affx-123335932	1	133.029
Affx-123332999	1	133.029
Affx-123320504	1	133.63
Affx-123342033	1	134.688
Affx-123351850	1	134.688
Affx-123358437	1	134.688
Affx-123328508	1	134.688
Affx-123301623	1	134.688
Affx-123360776	1	134.837
Affx-123344674	1	134.837
Affx-123318342	1	134.986
Affx-123346714	1	134.986
Affx-123353845	1	134.986
Affx-123346761	1	135.285
Affx-123321868	1	135.285
Affx-123337333	1	135.285
Affx-123346550	1	135.285
Affx-123326334	1	135.285
Affx-123355833	1	135.285
Affx-123318591	1	135.285
Affx-123316977	1	135.285
Affx-123342241	1	135.285
Affx-123352898	1	135.285
Affx-123318648	1	135.285
Affx-123309597	1	135.434
Affx-123354685	1	135.434
Affx-123334025	1	135.434
Affx-123307635	1	135.434
Affx-123305566	1	135.434
Affx-123352749	1	135.583
Affx-123313813	1	135.882
Affx-123306500	1	136.031
Affx-123304691	1	136.031
Affx-123318412	1	136.031
Affx-123349933	1	136.031
Affx-123303928	1	137.398
Affx-123338527	1	137.398
Affx-123308079	1	137.398
Affx-123351620	1	137.398
Affx-123326827	1	137.547
Affx-123345922	1	137.547
Affx-123329874	1	137.547
Affx-123335946	1	137.547
Affx-123317326	1	137.547
Affx-123319993	1	137.547
Affx-123352929	1	137.547
Affx-123310092	1	137.547
Affx-123353794	1	137.696
Affx-123355181	1	137.696
Affx-123356207	1	137.995
Affx-123329830	1	137.995
Affx-123331430	1	137.995
Affx-123326033	1	137.995
Affx-123356349	1	137.995
Affx-123325610	1	137.995
Affx-123320662	1	137.995
Affx-123323515	1	137.995
Affx-123313964	1	137.995
Affx-123344048	1	137.995
Affx-123342481	1	137.995
Affx-123303708	1	137.995
Affx-123317867	1	137.995
Affx-123304180	1	137.995
Affx-123352562	1	137.995
Affx-123350180	1	137.995
Affx-123357593	1	137.995
Affx-123326601	1	138.144
Affx-123350864	1	139.356
Affx-123301948	1	139.505
Affx-123353878	1	139.654
Affx-123358078	1	139.654
Affx-123345368	1	139.804
Affx-123337527	1	139.953
Affx-123358191	1	139.953
Affx-123355223	1	139.953
Affx-123327613	1	139.953
Affx-123307312	1	139.953
Affx-123339605	1	139.953
Affx-123353457	1	139.953
Affx-123346003	1	139.953
Affx-123359723	1	139.953
Affx-123330836	1	140.102
Affx-123333117	1	140.102
Affx-123355010	1	140.102
Affx-123323979	1	140.102
Affx-123359354	1	140.401
Affx-123323350	1	140.401
Affx-123358089	1	140.401
Affx-123309638	1	140.401
Affx-123321513	1	140.401
Affx-123308993	1	140.55
Affx-123336887	1	140.849
Affx-123319319	1	140.998
Affx-123324164	1	141.147
Affx-123307332	1	141.147
Affx-123349074	1	141.296
Affx-123309974	1	141.296
Affx-123318757	1	141.445
Affx-123304086	1	141.445
Affx-123342971	1	141.445
Affx-123302922	1	141.595
Affx-123341451	1	141.595
Affx-123358026	1	141.595
Affx-123356187	1	141.595
Affx-123336049	1	141.595
Affx-123325869	1	141.595
Affx-123345170	1	141.744
Affx-123356238	1	141.744
Affx-123301710	1	141.744
Affx-123310019	1	141.744
Affx-123324540	1	141.744
Affx-123341059	1	141.744
Affx-123341221	1	142.043
Affx-123350214	1	142.043
Affx-123304273	1	142.043
Affx-123303500	1	142.043
Affx-123319699	1	142.342
Affx-123325647	1	142.342
Affx-123356508	1	142.342
Affx-123330031	1	142.342
Affx-123318445	1	142.342
Affx-123302461	1	142.342
Affx-123339710	1	142.342
Affx-123319369	1	142.342
Affx-123338539	1	142.342
Affx-123320677	1	142.641
Affx-123325242	1	142.641
Affx-123312003	1	142.641
Affx-123303820	1	142.641
Affx-123301804	1	142.79
Affx-123336088	1	142.79
Affx-123314866	1	142.79
Affx-123354602	1	142.79
Affx-123350886	1	142.79
Affx-123316547	1	142.79
Affx-123357995	1	142.79
Affx-123360188	1	143.239
Affx-123360435	1	143.239
Affx-123311928	1	146.098
Affx-123325954	1	146.16
Affx-123327066	1	146.309
Affx-123329012	1	146.309
Affx-123333454	1	146.309
Affx-123338600	1	146.309
Affx-123301787	1	146.309
Affx-123321319	1	146.309
Affx-123320935	1	146.309
Affx-123331906	1	146.309
Affx-123318745	1	146.309
Affx-123324153	1	146.309
Affx-123333959	1	146.309
Affx-123307799	1	146.309
Affx-123337802	1	146.309
Affx-123307838	1	146.34
Affx-123319712	1	147.277
Affx-123323176	1	147.277
Affx-123346000	1	147.277
Affx-123359328	1	147.426
Affx-123355817	1	147.426
Affx-123346952	1	147.575
Affx-123326472	1	147.575
Affx-123324004	1	147.575
Affx-123320897	1	147.575
Affx-123357815	1	147.575
Affx-123338060	2	0.0816452
Affx-123307365	2	0.2057
Affx-123303576	2	0.2057
Affx-123337412	2	0.2057
Affx-123316816	2	0.205701
Affx-123325162	2	0.205701
Affx-123334248	2	0.205701
Affx-123336569	2	0.503922
Affx-123303860	2	0.651945
Affx-123315770	2	0.651945
Affx-123326790	2	0.950544
Affx-123347318	2	0.950544
Affx-123354114	2	1.09818
Affx-123303649	2	1.09818
Affx-123357869	2	1.09818
Affx-123329006	2	2.60232
Affx-123302938	2	2.7476
Affx-123321620	2	3.04657
Affx-123333723	2	3.19585
Affx-123302516	2	3.19585
Affx-123347705	2	3.19585
Affx-123313443	2	3.19585
Affx-123328798	2	3.19585
Affx-123308416	2	3.49394
Affx-123321271	2	3.49394
Affx-123336773	2	3.49394
Affx-123308503	2	3.64286
Affx-123331696	2	3.64286
Affx-123346113	2	3.64286
Affx-123340101	2	3.93982
Affx-123330882	2	4.68805
Affx-123358051	2	4.68805
Affx-123303088	2	4.68805
Affx-123349532	2	4.68805
Affx-123341559	2	4.68805
Affx-123356147	2	4.68805
Affx-123341115	2	7.40855
Affx-123342512	2	7.40855
Affx-123303025	2	7.55746
Affx-123335821	2	7.55746
Affx-123337612	2	7.55746
Affx-123308943	2	7.55746
Affx-123317373	2	7.55746
Affx-123317940	2	7.55746
Affx-123308210	2	7.55746
Affx-123304157	2	7.55746
Affx-123316241	2	7.55746
Affx-123351644	2	7.55746
Affx-123312420	2	7.55746
Affx-123333919	2	7.55746
Affx-123304447	2	7.55746
Affx-123328901	2	8.15459
Affx-123308519	2	8.15459
Affx-123312414	2	8.15459
Affx-123318405	2	8.30352
Affx-123308687	2	8.30352
Affx-123308968	2	8.6016
Affx-123307154	2	8.6016
Affx-123321608	2	8.6016
Affx-123337429	2	8.6016
Affx-123348266	2	8.6016
Affx-123351594	2	8.89969
Affx-123351594_1	2	8.89969
Affx-123308608	2	9.19777
Affx-123314887	2	9.19777
Affx-123311562	2	9.19777
Affx-123301963	2	9.19777
Affx-123342878	2	9.19777
Affx-123304700	2	9.19777
Affx-123355690	2	9.19777
Affx-123354026	2	9.19777
Affx-123304609	2	9.19777
Affx-123351861	2	9.19777
Affx-123360596	2	9.19777
Affx-123336353	2	9.19777
Affx-123316824	2	9.19777
Affx-123350473	2	9.19777
Affx-123336017	2	9.19777
Affx-123360419	2	9.19777
Affx-123305606	2	9.19777
Affx-123339427	2	9.19777
Affx-123312177	2	9.19778
Affx-123336577	2	9.19778
Affx-123327709	2	9.19778
Affx-123348574	2	9.19778
Affx-123354139	2	9.19778
Affx-123321189	2	9.19778
Affx-123314478	2	9.19778
Affx-123328585	2	9.19778
Affx-123336459	2	9.19778
Affx-123313191	2	9.19778
Affx-123339432	2	9.19778
Affx-123310796	2	9.19778
Affx-123327837	2	9.19778
Affx-123303387	2	9.19778
Affx-123319893	2	9.3467
Affx-123304335	2	9.3467
Affx-123338951	2	9.3467
Affx-123339411	2	9.3467
Affx-123303711	2	10.2451
Affx-123353486	2	10.6915
Affx-123348458	2	10.6915
Affx-123359475	2	10.6915
Affx-123335283	2	10.6915
Affx-123350860	2	10.6915
Affx-123310608	2	10.6915
Affx-123332250	2	10.6915
Affx-123347484	2	10.6915
Affx-123319801	2	10.8404
Affx-123344979	2	10.8404
Affx-123301922	2	15.5887
Affx-123344943	2	15.5887
Affx-123360452	2	15.5887
Affx-123331656	2	15.5887
Affx-123342835	2	15.5887
Affx-123353737	2	18.156
Affx-123354882	2	18.156
Affx-123318400	2	18.156
Affx-123355087	2	18.3049
Affx-123357243	2	18.3049
Affx-123353315	2	18.3049
Affx-123335560	2	18.3049
Affx-123315345	2	18.3049
Affx-123321407	2	18.3049
Affx-123353564	2	18.3049
Affx-123318073	2	18.3049
Affx-123330635	2	18.3049
Affx-123322442	2	19.052
Affx-123311115	2	19.052
Affx-123303019	2	19.4995
Affx-123342721	2	19.4995
Affx-123302851	2	19.6484
Affx-123329555	2	19.6484
Affx-123315169	2	19.6484
Affx-123358941	2	19.6484
Affx-123340411	2	19.6484
Affx-123359048	2	19.6484
Affx-123301633	2	19.6484
Affx-123328848	2	19.6484
Affx-123325541	2	19.7973
Affx-123353492	2	19.9463
Affx-123335500	2	19.9463
Affx-123341289	2	19.9463
Affx-123357549	2	19.9463
Affx-123331265	2	20.3938
Affx-123319724	2	20.3938
Affx-123350788	2	20.3938
Affx-123315254	2	20.3938
Affx-123355278	2	20.5427
Affx-123360580	2	20.5427
Affx-123330247	2	20.6905
Affx-123337913	2	21.2901
Affx-123352370	2	21.4381
Affx-123342942	2	21.4381
Affx-123339398	2	21.587
Affx-123349584	2	21.587
Affx-123313545	2	21.587
Affx-123314307	2	21.587
Affx-123331498	2	21.587
Affx-123311919	2	21.587
Affx-123346769	2	21.587
Affx-123349691	2	21.587
Affx-123358465	2	21.587
Affx-123356703	2	21.587
Affx-123316004	2	21.587
Affx-123335433	2	21.587
Affx-123337267	2	21.587
Affx-123319974	2	21.587
Affx-123335459	2	21.587
Affx-123319635	2	21.587
Affx-123316150	2	21.587
Affx-123329782	2	21.587
Affx-123350277	2	21.587
Affx-123359980	2	21.587
Affx-123335060	2	21.587
Affx-123311409	2	21.587
Affx-123352870	2	21.587
Affx-123343827	2	21.587
Affx-123338216	2	21.587
Affx-123341321	2	21.587
Affx-123322293	2	21.7362
Affx-123340485	2	21.8854
Affx-123331074	2	21.8854
Affx-123303404	2	21.8854
Affx-123331283	2	21.8854
Affx-123313882	2	21.8854
Affx-123316481	2	21.8854
Affx-123355666	2	22.034
Affx-123303862	2	22.3325
Affx-123347585	2	22.3325
Affx-123334960	2	22.3325
Affx-123350086	2	22.3325
Affx-123348329	2	22.3325
Affx-123308859	2	22.3325
Affx-123301718	2	22.3325
Affx-123329501	2	22.3325
Affx-123349222	2	22.6306
Affx-123337930	2	22.6306
Affx-123359725	2	22.6306
Affx-123351079	2	22.6306
Affx-123311402	2	22.6306
Affx-123324839	2	22.6306
Affx-123314657	2	22.6306
Affx-123306268	2	22.6306
Affx-123322935	2	22.6306
Affx-123338516	2	22.7802
Affx-123359279	2	23.0798
Affx-123311678	2	23.0798
Affx-123334537	2	23.5273
Affx-123360824	2	23.5273
Affx-123334306	2	24.2745
Affx-123318744	2	24.2745
Affx-123331694	2	25.1718
Affx-123338613	2	25.1718
Affx-123324586	2	25.1718
Affx-123328450	2	25.1718
Affx-123331783	2	25.1718
Affx-123333312	2	26.2193
Affx-123315334	2	26.2193
Affx-123356738	2	26.2193
Affx-123328558	2	26.2193
Affx-123335309	2	26.2193
Affx-123348295	2	26.2193
Affx-123359220	2	26.2193
Affx-123308920	2	26.2193
Affx-123355684	2	26.2193
Affx-123339703	2	26.2193
Affx-123331279	2	26.2193
Affx-123337981	2	26.5174
Affx-123360122	2	26.5174
Affx-123332568	2	27.1144
Affx-123342961	2	27.1144
Affx-123321229	2	27.1144
Affx-123334955	2	27.1144
Affx-123323660	2	27.1144
Affx-123334995	2	27.1144
Affx-123316765	2	27.1144
Affx-123301579	2	27.1144
Affx-123307729	2	27.1144
Affx-123337152	2	27.1144
Affx-123337406	2	27.1144
Affx-123310818	2	27.1144
Affx-123324703	2	27.1144
Affx-123306390	2	27.1144
Affx-123328086	2	27.1144
Affx-123355101	2	30.6178
Affx-123323530	2	31.8033
Affx-123301878	2	31.8033
Affx-123304702	2	32.8052
Affx-123327076	2	33.0043
Affx-123356652	2	33.3031
Affx-123345995	2	33.4516
Affx-123313640	2	33.4516
Affx-123338705	2	37.5711
Affx-123312450	2	38.7853
Affx-123359027	2	40.7716
Affx-123355107	2	40.9158
Affx-123323843	2	41.0632
Affx-123351961	2	41.807
Affx-123341224	2	44.3832
Affx-123348757	2	45.1258
Affx-123336520	2	45.1258
Affx-123335093	2	45.1258
Affx-123342551	2	45.2748
Affx-123307726	2	45.2748
Affx-123331560	2	45.4237
Affx-123311220	2	45.5699
Affx-123343872	2	46.771
Affx-123309949	2	46.771
Affx-123311269	2	46.771
Affx-123304353	2	46.771
Affx-123319982	2	46.771
Affx-123338107	2	46.771
Affx-123340049	2	46.771
Affx-123355247	2	46.771
Affx-123330924	2	46.771
Affx-123314189	2	46.771
Affx-123340555	2	46.771
Affx-123324648	2	46.771
Affx-123324135	2	46.771
Affx-123331113	2	46.771
Affx-123321014	2	46.9199
Affx-123305771	2	46.9199
Affx-123356140_1	2	46.9199
Affx-123356140	2	46.9199
Affx-123344605	2	46.9199
Affx-123325073	2	46.9199
Affx-123330756	2	46.9199
Affx-123350258	2	46.9199
Affx-123307405	2	46.9199
Affx-123357312	2	46.9199
Affx-123310303	2	46.9199
Affx-123316648	2	46.9199
Affx-123323826	2	47.517
Affx-123353769	2	47.517
Affx-123336648	2	48.866
Affx-123307304	2	48.866
Affx-123331981	2	48.866
Affx-123359390	2	49.3132
Affx-123328949	2	49.8513
Affx-123354740	2	50.2085
Affx-123321347	2	50.2085
Affx-123358008	2	50.2085
Affx-123328161	2	50.2085
Affx-123317572	2	50.2085
Affx-123357864	2	50.2085
Affx-123358860	2	50.2085
Affx-123335311	2	50.2085
Affx-123331520	2	50.2085
Affx-123307581	2	50.2085
Affx-123359192	2	50.2085
Affx-123324954	2	50.2085
Affx-123306782	2	50.2085
Affx-123309775	2	50.2085
Affx-123336807	2	50.2085
Affx-123351873	2	50.2085
Affx-123334938	2	50.2085
Affx-123360323	2	50.2085
Affx-123319277	2	50.2085
Affx-123303053	2	50.2085
Affx-123327712	2	50.2085
Affx-123333080	2	50.2085
Affx-123303689	2	50.2085
Affx-123331058	2	50.2085
Affx-123315253	2	50.2085
Affx-123360631	2	52.9258
Affx-123334487	2	52.9258
Affx-123309759	2	52.9258
Affx-123303286	2	52.9258
Affx-123345861	2	52.9258
Affx-123315425	2	52.9258
Affx-123337990	2	52.9258
Affx-123351560	2	52.9258
Affx-123317932	2	52.9258
Affx-123319492	2	52.9258
Affx-123342151	2	52.9258
Affx-123349581	2	52.9258
Affx-123348518	2	52.9258
Affx-123333531	2	52.9258
Affx-123324188	2	52.9258
Affx-123311568	2	52.9258
Affx-123343660	2	52.9258
Affx-123349147	2	52.9258
Affx-123323923	2	52.9258
Affx-123353195	2	52.9258
Affx-123316767	2	52.9258
Affx-123327464	2	52.9258
Affx-123355390	2	52.9258
Affx-123338458	2	52.9258
Affx-123337265	2	52.9258
Affx-123352599	2	52.9258
Affx-123346130	2	52.9258
Affx-123306649	2	52.9258
Affx-123334594	2	52.9258
Affx-123348007	2	52.9258
Affx-123329149	2	52.9258
Affx-123321219	2	53.3733
Affx-123346934	2	53.3733
Affx-123302379	2	53.3733
Affx-123352262	2	53.3733
Affx-123351556	2	53.3733
Affx-123315056	2	53.3733
Affx-123357292	2	53.3733
Affx-123358846	2	53.3733
Affx-123307064	2	53.3733
Affx-123338948	2	53.3733
Affx-123319530	2	53.3733
Affx-123346620	2	53.3733
Affx-123350139	2	53.3733
Affx-123306301	2	53.3733
Affx-123338149	2	53.3733
Affx-123310547	2	53.3733
Affx-123335896	2	53.3733
Affx-123324399	2	53.3733
Affx-123305710	2	53.3733
Affx-123337558	2	53.3733
Affx-123354800	2	53.3733
Affx-123347055	2	53.5223
Affx-123314682	2	53.8213
Affx-123322578	2	53.8213
Affx-123328975	2	53.8213
Affx-123325146	2	53.8213
Affx-123313963	2	53.8213
Affx-123340144	2	53.8213
Affx-123335134	2	53.8213
Affx-123313577	2	53.8213
Affx-123346979	2	53.8213
Affx-123345790	2	53.8213
Affx-123323256	2	54.2687
Affx-123338792	2	54.2687
Affx-123335391	2	54.2687
Affx-123305808	2	54.2687
Affx-123349447	2	54.2687
Affx-123341078	2	54.2687
Affx-123313266	2	54.2687
Affx-123344282	2	54.2687
Affx-123334447	2	54.2687
Affx-123356114	2	54.2687
Affx-123345369	2	54.2687
Affx-123330164	2	54.2687
Affx-123321118	2	54.2687
Affx-123358586	2	54.2687
Affx-123318880	2	54.2687
Affx-123325499	2	54.2687
Affx-123348527	2	54.2687
Affx-123317837	2	54.2687
Affx-123317781	2	54.2687
Affx-123307572	2	54.2687
Affx-123319884	2	54.2687
Affx-123343971	2	54.2687
Affx-123348698	2	54.2687
Affx-123333987	2	54.2687
Affx-123357614	2	54.2687
Affx-123323459	2	54.2687
Affx-123324427	2	54.2687
Affx-123344108	2	54.2687
Affx-123313366	2	54.2687
Affx-123359397	2	54.2687
Affx-123343785	2	54.2687
Affx-123326615	2	54.2687
Affx-123351555	2	54.2687
Affx-123311517	2	54.2687
Affx-123341285	2	54.2687
Affx-123306363	2	54.2687
Affx-123335709	2	54.8657
Affx-123356203	2	55.4628
Affx-123335756	2	55.4628
Affx-123360355	2	55.4628
Affx-123352447	2	55.4628
Affx-123346347	2	55.4628
Affx-123357083	2	55.4628
Affx-123350365	2	55.4628
Affx-123343847	2	55.9102
Affx-123337010	2	55.9102
Affx-123319239	2	55.9102
Affx-123351161	2	55.9102
Affx-123327284	2	55.9102
Affx-123330729	2	55.9102
Affx-123320649	2	55.9102
Affx-123335679	2	57.1098
Affx-123352905	2	57.5553
Affx-123350795	2	57.5553
Affx-123344418	2	57.5553
Affx-123348353	2	57.5553
Affx-123320418	2	57.5553
Affx-123349096	2	57.5553
Affx-123352678	2	57.5553
Affx-123319247	2	57.5553
Affx-123360638	2	57.5553
Affx-123351783	2	57.5553
Affx-123306180	2	57.8533
Affx-123315834	2	57.8533
Affx-123331973	2	57.8533
Affx-123329866	2	57.8533
Affx-123354508	2	57.8533
Affx-123349294	2	57.8533
Affx-123335001	2	58.3007
Affx-123351983	2	58.3007
Affx-123308615	2	58.3007
Affx-123356227	2	58.3007
Affx-123305512	2	58.3007
Affx-123343080	2	58.8977
Affx-123328965	2	58.8977
Affx-123322272	2	58.8977
Affx-123360712	2	58.8977
Affx-123340162	2	58.8977
Affx-123309354	2	58.8977
Affx-123331451	2	58.8977
Affx-123356725	2	60.2457
Affx-123351782	2	60.2457
Affx-123344344	2	60.2457
Affx-123350171	2	60.2457
Affx-123303868	2	60.2457
Affx-123337463	2	60.2457
Affx-123338861	2	60.2457
Affx-123341819	2	60.2457
Affx-123321469	2	60.2457
Affx-123339013	2	60.2457
Affx-123307425	2	60.5438
Affx-123329883	2	60.5438
Affx-123305163	2	60.5438
Affx-123312879	2	60.5438
Affx-123330679	2	60.5438
Affx-123355106	2	60.5438
Affx-123360812	2	60.5438
Affx-123311455	2	60.5438
Affx-123351668	2	60.5438
Affx-123326916	2	60.5438
Affx-123336259	2	60.5438
Affx-123347546	2	60.5438
Affx-123344387	2	60.5438
Affx-123309332	2	60.5438
Affx-123341179	2	60.6927
Affx-123339836	2	60.6927
Affx-123344608	2	60.6927
Affx-123332552	2	60.6927
Affx-123308899	2	60.8416
Affx-123313844	2	60.8416
Affx-123316336	2	61.4384
Affx-123341181	2	61.4384
Affx-123359482	2	61.4384
Affx-123326600	2	61.4384
Affx-123322637	2	62.335
Affx-123332943	2	62.335
Affx-123336812	2	62.6344
Affx-123310120	2	62.784
Affx-123348808	2	62.784
Affx-123360717	2	62.784
Affx-123319521	2	62.784
Affx-123310857	2	62.784
Affx-123314302	2	62.784
Affx-123302294	2	62.784
Affx-123323136	2	62.784
Affx-123310751	2	62.784
Affx-123317765	2	63.082
Affx-123308792	2	63.082
Affx-123317872	2	63.2309
Affx-123308904	2	63.3791
Affx-123317201	2	63.8272
Affx-123314937	2	63.8272
Affx-123343939	2	63.8272
Affx-123317085	2	63.8272
Affx-123340422	2	63.8272
Affx-123352528	2	63.8272
Affx-123340219	2	63.8272
Affx-123324163	2	63.8272
Affx-123304843	2	63.8272
Affx-123316238	2	63.8272
Affx-123353730	2	63.8272
Affx-123357798	2	63.8272
Affx-123338936	2	63.8272
Affx-123301792	2	63.8272
Affx-123321141	2	63.8272
Affx-123343531	2	63.8272
Affx-123321762	2	63.8272
Affx-123343876	2	63.8272
Affx-123343063	2	63.8272
Affx-123317773	2	63.8272
Affx-123317241	2	63.8272
Affx-123354007	2	63.8272
Affx-123345845	2	64.1245
Affx-123305472	2	64.7222
Affx-123336239	2	64.7222
Affx-123353963	2	64.7222
Affx-123337797	2	64.7222
Affx-123349085	2	64.8711
Affx-123323307	2	64.8711
Affx-123360217	2	64.8711
Affx-123354058	2	64.8711
Affx-123322124	2	64.8711
Affx-123346678	2	64.8711
Affx-123302907	2	64.8711
Affx-123315904	2	65.1713
Affx-123321655	2	65.4688
Affx-123343329	2	66.8194
Affx-123331789	2	66.8194
Affx-123352693	2	67.2669
Affx-123308001	2	67.2669
Affx-123312996	2	67.2669
Affx-123310559	2	67.2669
Affx-123341384	2	68.3137
Affx-123343372	2	68.3137
Affx-123350598	2	68.3137
Affx-123315202	2	68.3137
Affx-123337403	2	68.3137
Affx-123331730	2	68.3137
Affx-123319286	2	68.3137
Affx-123329982	2	68.6117
Affx-123308790	2	68.6117
Affx-123350904	2	68.6117
Affx-123347945	2	68.6117
Affx-123318877	2	68.6117
Affx-123332757	2	68.6117
Affx-123320809	2	69.2086
Affx-123339595	2	69.2086
Affx-123309084	2	69.2086
Affx-123319642	2	69.2086
Affx-123312605	2	70.5621
Affx-123307249	2	70.7104
Affx-123312391	2	70.7104
Affx-123356534	2	70.7104
Affx-123335587	2	70.7104
Affx-123352441_1	2	70.7104
Affx-123337168	2	70.7104
Affx-123340471	2	70.7104
Affx-123307277	2	70.7104
Affx-123311014	2	70.7104
Affx-123324641	2	70.7104
Affx-123316882	2	70.7104
Affx-123343067	2	70.7104
Affx-123304989	2	70.8594
Affx-123321158	2	71.0083
Affx-123319167	2	71.0083
Affx-123355760	2	71.0083
Affx-123322023	2	71.0083
Affx-123305247	2	71.0083
Affx-123338715	2	71.0083
Affx-123356075	2	71.0083
Affx-123306448	2	71.1572
Affx-123338703	2	71.1572
Affx-123314079	2	71.1572
Affx-123310386	2	71.1572
Affx-123353858	2	71.1572
Affx-123340057	2	72.5053
Affx-123302305	2	72.5053
Affx-123348317	2	72.5053
Affx-123315256	2	72.5053
Affx-123351494	2	72.5053
Affx-123330518	2	72.5053
Affx-123308646	2	72.5053
Affx-123306143	2	72.5053
Affx-123338040	2	72.5053
Affx-123328543	2	72.5053
Affx-123329681	2	72.5053
Affx-123317794	2	72.5053
Affx-123354240	2	72.5053
Affx-123304217	2	72.5053
Affx-123302034	2	72.5053
Affx-123328065	2	72.5053
Affx-123342496	2	72.5053
Affx-123320883	2	72.5053
Affx-123305717	2	72.5053
Affx-123360577	2	72.5053
Affx-123309714	2	72.5053
Affx-123336852	2	72.5053
Affx-123316805	2	72.5053
Affx-123328491	2	72.5053
Affx-123302811	2	72.5053
Affx-123359909	2	72.5053
Affx-123326632	2	72.5053
Affx-123309303	2	72.5053
Affx-123360571	2	72.5053
Affx-123352517	2	72.5053
Affx-123313159	2	72.5053
Affx-123322109	2	72.6563
Affx-123333124	2	73.2576
Affx-123309188	2	73.2576
Affx-123312707	2	73.2576
Affx-123323275	2	73.2576
Affx-123352054	2	73.2576
Affx-123316728	2	73.2576
Affx-123306495	2	73.2576
Affx-123357797	2	73.2576
Affx-123302480	2	73.2576
Affx-123301439	2	73.2576
Affx-123315453	2	73.8546
Affx-123336711	2	73.8546
Affx-123302993	2	73.8546
Affx-123312923	2	73.8546
Affx-123360279	2	73.8546
Affx-123359090	2	73.8546
Affx-123311300	2	73.8546
Affx-123333514	2	73.8546
Affx-123322149	2	73.8546
Affx-123359759	2	73.8546
Affx-123354045	2	73.8546
Affx-123313514	2	73.8546
Affx-123343605	2	74.0035
Affx-123356593	2	74.0035
Affx-123355963	2	74.0035
Affx-123358049	2	74.0035
Affx-123336340	2	74.0035
Affx-123326324	2	74.0035
Affx-123348832	2	74.0035
Affx-123356985	2	74.0035
Affx-123350851	2	74.0035
Affx-123325362	2	74.1519
Affx-123352572	2	74.1519
Affx-123347315	2	74.1519
Affx-123360106	2	74.3003
Affx-123301757	2	74.3003
Affx-123320103	2	74.3003
Affx-123311841	2	74.3003
Affx-123323999	2	74.3003
Affx-123350394	2	74.3003
Affx-123359742	2	74.3003
Affx-123333154	2	74.3003
Affx-123351654	2	74.3003
Affx-123357384	2	74.3003
Affx-123334519	2	74.3003
Affx-123357263	2	74.4492
Affx-123359799	2	74.5981
Affx-123310402	2	74.5981
Affx-123350721	2	74.5981
Affx-123331213	2	74.5981
Affx-123353773	2	74.5981
Affx-123339345	2	74.5981
Affx-123346969	2	74.5981
Affx-123308143	2	74.5981
Affx-123304087	2	74.8961
Affx-123351450	2	74.8961
Affx-123325736	2	74.8961
Affx-123352871	2	74.8961
Affx-123350216	2	74.8961
Affx-123310320	2	74.8961
Affx-123322734	2	74.8961
Affx-123356194	2	74.8961
Affx-123302984	2	74.8961
Affx-123318806	2	74.8961
Affx-123321193	2	74.8961
Affx-123324213	2	74.8961
Affx-123303472	2	74.8961
Affx-123334697	2	74.8961
Affx-123350122	2	74.8961
Affx-123352607	2	74.8961
Affx-123359704	2	74.8961
Affx-123322823	2	75.1964
Affx-123356724	2	75.4987
Affx-123328778	2	76.7029
Affx-123319180	2	76.7029
Affx-123325760	2	77.2998
Affx-123328208	2	77.2998
Affx-123314057	2	77.2998
Affx-123346623	2	77.2998
Affx-123307314	2	77.4487
Affx-123344488	2	77.4487
Affx-123315193	2	77.4487
Affx-123357076	2	77.4487
Affx-123344953	2	77.4487
Affx-123339604	2	77.5971
Affx-123343947	2	77.5971
Affx-123343238	2	77.5971
Affx-123331755	2	77.7455
Affx-123322929	2	77.7455
Affx-123327020_1	2	77.7455
Affx-123306057	2	78.9428
Affx-123336090	2	78.9428
Affx-123351072	2	79.0917
Affx-123355898	2	79.0917
Affx-123324617	2	79.0917
Affx-123303308	2	79.0917
Affx-123338701	2	79.0917
Affx-123360361	2	79.0917
Affx-123342394	2	79.0917
Affx-123349272	2	79.0917
Affx-123306936	2	79.0917
Affx-123337999	2	79.0917
Affx-123330759	2	79.0917
Affx-123309997	2	79.0917
Affx-123346597	2	79.0917
Affx-123331244	2	79.0917
Affx-123347003	2	79.0917
Affx-123313622	2	79.0917
Affx-123305706	2	79.0917
Affx-123336361	2	79.0917
Affx-123350162	2	79.0917
Affx-123337589	2	79.0917
Affx-123325797	2	79.0917
Affx-123343800	2	79.0917
Affx-123312145	2	79.0917
Affx-123359054	2	79.9884
Affx-123328393	2	79.9884
Affx-123335912	2	79.9884
Affx-123318978	2	79.9884
Affx-123317628	2	79.9884
Affx-123328636	2	79.9884
Affx-123320880	2	79.9884
Affx-123332955	2	79.9884
Affx-123321843	2	79.9884
Affx-123305672	2	82.5508
Affx-123317187	2	82.5508
Affx-123318688	2	82.5508
Affx-123307263	2	82.5508
Affx-123357586	2	82.5508
Affx-123311100	2	82.5508
Affx-123349727	2	82.5508
Affx-123356695	2	82.5508
Affx-123343571	2	82.5508
Affx-123340271	2	82.5508
Affx-123343568	2	82.5508
Affx-123347667	2	82.5508
Affx-123333446	2	82.5508
Affx-123328621	2	82.5508
Affx-123337164	2	82.5508
Affx-123342592	2	82.5508
Affx-123302730	2	82.5508
Affx-123347859	2	82.5508
Affx-123312933	2	82.5508
Affx-123324603	2	82.5508
Affx-123359652	2	82.5508
Affx-123358545	2	82.5508
Affx-123357701	2	82.5508
Affx-123332993	2	82.5508
Affx-123347284	2	82.5508
Affx-123336233	2	82.5508
Affx-123351757	2	82.5508
Affx-123357906	2	82.5508
Affx-123357809	2	82.5508
Affx-123345225	2	82.5508
Affx-123353729	2	82.5508
Affx-123315407	2	82.5508
Affx-123319905	2	83.299
Affx-123352839	2	83.4449
Affx-123330645	2	84.1932
Affx-123311622	2	84.1932
Affx-123329783	2	86.147
Affx-123306321	2	86.147
Affx-123355822	2	86.4451
Affx-123313758	2	86.7431
Affx-123336703	2	86.7431
Affx-123344865	2	87.0426
Affx-123318646	2	87.6402
Affx-123341577	2	89.145
Affx-123334846	2	89.3916
Affx-123341194	3	0
Affx-123360026	3	0.555841
Affx-123335865	3	0.555841
Affx-123350006	3	0.555841
Affx-123310202	3	0.555841
Affx-123342268	3	0.704762
Affx-123348899	3	0.704763
Affx-123339209	3	0.704763
Affx-123304136	3	0.704763
Affx-123356658	3	0.853683
Affx-123339179	3	0.853684
Affx-123334167	3	0.853684
Affx-123350388	3	0.853684
Affx-123301765	3	1.30154
Affx-123316956	3	1.59925
Affx-123333990	3	1.59925
Affx-123345331	3	1.59925
Affx-123339305	3	1.59925
Affx-123330946	3	1.59925
Affx-123336140	3	1.59925
Affx-123314679	3	1.59925
Affx-123305436	3	1.8977
Affx-123357166	3	2.04587
Affx-123347380	3	2.34318
Affx-123344445	3	3.0909
Affx-123347537	3	3.99027
Affx-123328951	3	4.13615
Affx-123320785	3	4.73554
Affx-123314281	3	4.88332
Affx-123336811	3	4.88332
Affx-123351852	3	4.88332
Affx-123346052	3	4.88333
Affx-123355668	3	6.38347
Affx-123349856	3	6.38347
Affx-123325516	3	6.53238
Affx-123309538	3	6.53238
Affx-123316263	3	6.53238
Affx-123352289	3	6.53238
Affx-123352477	3	6.93056
Affx-123307835	3	6.93056
Affx-123351038	3	7.32874
Affx-123310633	3	7.32874
Affx-123345513	3	7.32874
Affx-123315638	3	7.32874
Affx-123331228	3	7.32874
Affx-123306191	3	7.32874
Affx-123349406	3	7.32874
Affx-123318672	3	7.32874
Affx-123349808	3	7.32874
Affx-123322710	3	7.32874
Affx-123331590	3	7.32874
Affx-123308026	3	7.32874
Affx-123323726	3	7.32874
Affx-123310139	3	7.32874
Affx-123306997	3	7.32874
Affx-123315590	3	7.32874
Affx-123360476	3	7.32874
Affx-123340564	3	7.32874
Affx-123350215	3	7.46813
Affx-123304348	3	11.2796
Affx-123341744	3	11.2796
Affx-123333508	3	11.2796
Affx-123352440	3	11.2796
Affx-123315115	3	11.7278
Affx-123335178	3	11.8763
Affx-123335432	3	12.0255
Affx-123315945	3	12.1706
Affx-123358562	3	13.8262
Affx-123340937	3	13.8262
Affx-123322469	3	13.8262
Affx-123345246	3	13.8262
Affx-123330167	3	13.8262
Affx-123327139	3	13.8262
Affx-123353423	3	13.8262
Affx-123315304	3	13.8262
Affx-123323406	3	13.8262
Affx-123323498	3	13.8262
Affx-123311386	3	13.8262
Affx-123337528	3	18.8854
Affx-123350311	3	18.8854
Affx-123334530	3	18.8854
Affx-123356216	3	19.3329
Affx-123329609	3	19.3329
Affx-123359331	3	19.3329
Affx-123345829	3	19.3329
Affx-123337044	3	19.3329
Affx-123305655	3	19.6309
Affx-123349449	3	19.6309
Affx-123357387	3	19.7799
Affx-123327040	3	19.7799
Affx-123350731	3	19.7799
Affx-123325117	3	19.7799
Affx-123338306	3	19.9288
Affx-123314998	3	19.9288
Affx-123322392	3	19.9288
Affx-123320703	3	20.0766
Affx-123316594	3	20.6752
[truncated: 4,870 more rows]

## Sheet: length_linkage_groups
LG	Length of linkage group	Number or markers
1	147.575	1097
2	89.3916	804
3	108.505	806
4	125.632	805
5	76.9729	514
6	19.119	266
7	107.754	636
8	69.0807	575
9	115.043	559
10	60.2824	437
11	76.2765	369
Total	995.632	6868

## Sheet: pseudomolecule_naming
Linkage group	Number of markers	Length (cM)	Average spacing	Maximum spacing	Provisional names in Cajca.Asha_v2.0	Markers mapped in Cajca.Asha_v2.0 (%)	Draft_Assembly (C.cajan_V1.0)	Markers mapped in C.cajan_V1.0 (%)	Final names in Cajca.Asha_v2.0
1	1097	147.575	0.1	28.1	ChrH_v2.0	1083 (98.72)	CcLG02	716 (65.27)	CcLG02_v2.0
2	804	89.3916	0.1	4.7	ChrK_v2.0	775 (96.39)	CcLG08	503 (62.56)	CcLG08_v2.0
3	806	108.505	0.1	6.6	ChrA_v2.0	774 (96.03)	CcLG07	509 (63.15)	CcLG07_v2.0
4	805	125.632	0.2	39.7	ChrF_v2.0	789 (98.01)	CcLG06	540 (67.08)	CcLG06_v2.0
5	514	76.9729	0.1	5.6	ChrJ_v2.0	506 (98.44)	CcLG11	367 (71.4)	CcLG11_v2.0
6	266	19.119	0.1	5.8	ChrE_v2.0	259 (97.37)	CcLG04	111 (41.73)	CcLG04_v2.0
7	636	107.754	0.2	14.1	ChrI_v2.0	629 (98.9)	CcLG09	280 (44.03)	CcLG09_v2.0
8	575	69.0807	0.1	10.2	ChrC_v2.0	552 (96)	CcLG10	445 (77.39)	CcLG10_v2.0
9	559	115.043	0.2	7.6	ChrG_v2.0	553 (98.93)	CcLG03	397 (71.02)	CcLG03_v2.0
10	437	60.2824	0.1	6.7	ChrD_v2.0	435 (99.54)	CcLG02	294 (67.28)	CcLG05_v2.0
11	369	76.2765	0.2	11.1	ChrB_v2.0	351 (95.12)	CcLG01	254 (68.83)	CcLG01_v2.0
Total	6868	995.632	0.1	39.7		6706 (97.64)		4416 (64.3)
