# Supplementary material for: Chromosome-length genome assemblies of six legume species provide insights into genome organization, evolution, and agronomic traits for crop improvement
Source: J Adv Res. 2021 Nov 3;42:315–29. doi: 10.1016/j.jare.2021.10.009 (PMC9788938; doi:10.1016/j.jare.2021.10.009)
Supplement: Supplementary data 4 [file mmc4.xlsx]

## Sheet: A. duranensis
Data S2. Gene ontology enrichment analysis of expanded gene families.
Enriched GO terms for gene families expanded in A. duranensis.
GO_ID	Term	Corrected p-value
GO:0006123	mitochondrial electron transport, cytochrome c to oxygen	0.00012
GO:0006281	DNA repair	0.00021
GO:0015977	carbon fixation	0.00024
GO:0009060	aerobic respiration	0.00025
GO:0015986	ATP synthesis coupled proton transport	0.00044
GO:0046487	glyoxylate metabolic process	0.00067
GO:0006260	DNA replication	0.00078
GO:0019253	reductive pentose-phosphate cycle	0.00080
GO:0055114	oxidation-reduction process	0.00117
GO:0006278	RNA-dependent DNA biosynthetic process	0.00155
GO:0000028	ribosomal small subunit assembly	0.00174
GO:0006412	translation	0.00178
GO:0043953	protein transport by the Tat complex	0.00199
GO:0032508	DNA duplex unwinding	0.00333
GO:0000733	DNA strand renaturation	0.00366
GO:0009773	photosynthetic electron transport in photosystem I	0.00379
GO:0070084	protein initiator methionine removal	0.00579
GO:0051252	regulation of RNA metabolic process	0.01068
GO:0006020	inositol metabolic process	0.01284
GO:0006171	cAMP biosynthetic process	0.01475
GO:0090502	RNA phosphodiester bond hydrolysis, endonucleolytic	0.01503
GO:0006633	fatty acid biosynthetic process	0.01557
GO:0006310	DNA recombination	0.02050
GO:0009853	photorespiration	0.02197
GO:0009772	photosynthetic electron transport in photosystem II	0.02484
GO:0006464	cellular protein modification process	0.02660
GO:0120029	proton export across plasma membrane	0.02711
GO:0009767	photosynthetic electron transport chain	0.02731
GO:0006486	protein glycosylation	0.02776
GO:0034314	Arp2/3 complex-mediated actin nucleation	0.02947
GO:0006754	ATP biosynthetic process	0.03427
GO:0016192	vesicle-mediated transport	0.03532
GO:0001172	transcription, RNA-templated	0.03699
GO:0006550	isoleucine catabolic process	0.04741
GO:0006574	valine catabolic process	0.04842

## Sheet: A. ipaensis
Enriched GO terms for gene families expanded in A. ipaensis.
GO_ID	Term	Corrected p-value
GO:0006313	transposition, DNA-mediated	0.00011
GO:0006812	cation transport	0.00028
GO:0006851	mitochondrial calcium ion transmembrane transport	0.00029
GO:0006278	RNA-dependent DNA biosynthetic process	0.00052
GO:0032543	mitochondrial translation	0.00058
GO:0071826	ribonucleoprotein complex subunit organization	0.00150
GO:0006974	cellular response to DNA damage stimulus	0.00227
GO:0048544	recognition of pollen	0.00456
GO:0019643	reductive tricarboxylic acid cycle	0.00540
GO:0006535	cysteine biosynthetic process from serine	0.00913
GO:0010345	suberin biosynthetic process	0.00975
GO:0046951	ketone body biosynthetic process	0.00987
GO:0009972	cytidine deamination	0.00987
GO:0006550	isoleucine catabolic process	0.01376
GO:0055085	transmembrane transport	0.01416
GO:0006574	valine catabolic process	0.01425
GO:0006552	leucine catabolic process	0.01529
GO:0009816	defense response to bacterium, incompatible interaction	0.01573
GO:0006465	signal peptide processing	0.01573
GO:0051782	negative regulation of cell division	0.01642
GO:0006260	DNA replication	0.01751
GO:0006811	ion transport	0.01894
GO:0042753	positive regulation of circadian rhythm	0.02022
GO:0002098	tRNA wobble uridine modification	0.02227
GO:0006071	glycerol metabolic process	0.02431
GO:0015770	sucrose transport	0.02454
GO:0009451	RNA modification	0.02461
GO:0018108	peptidyl-tyrosine phosphorylation	0.02599
GO:0006614	SRP-dependent cotranslational protein targeting to membrane	0.02763
GO:0032984	protein-containing complex disassembly	0.02888
GO:0000373	Group II intron splicing	0.03204
GO:0045048	protein insertion into ER membrane	0.03352
GO:0007018	microtubule-based movement	0.03383
GO:0009626	plant-type hypersensitive response	0.03616
GO:0042254	ribosome biogenesis	0.03697
GO:0019264	glycine biosynthetic process from serine	0.03764
GO:0009231	riboflavin biosynthetic process	0.03764
GO:0010310	regulation of hydrogen peroxide metabolic process	0.03853
GO:0006750	glutathione biosynthetic process	0.03853
GO:0008295	spermidine biosynthetic process	0.03853
GO:0009717	isoflavonoid biosynthetic process	0.04449
GO:0110154	RNA decapping	0.04452

## Sheet: C. arietinum
Enriched GO terms for gene families expanded in C. arietinum.
GO_ID	Term	Corrected p-value
GO:0033314	mitotic DNA replication checkpoint	0.00042
GO:0006120	mitochondrial electron transport, NADH to ubiquinone	0.00093
GO:0042545	cell wall modification	0.00104
GO:0052837	thiazole biosynthetic process	0.00158
GO:0046164	alcohol catabolic process	0.00233
GO:0032502	developmental process	0.00240
GO:0006814	sodium ion transport	0.00254
GO:0120029	proton export across plasma membrane	0.00264
GO:0031396	regulation of protein ubiquitination	0.00265
GO:2000012	regulation of auxin polar transport	0.00301
GO:0048576	positive regulation of short-day photoperiodism, flowering	0.00326
GO:0000963	mitochondrial RNA processing	0.00339
GO:0010077	maintenance of inflorescence meristem identity	0.00431
GO:0036377	arbuscular mycorrhizal association	0.00531
GO:0009821	alkaloid biosynthetic process	0.00567
GO:0046855	inositol phosphate dephosphorylation	0.00587
GO:0010228	vegetative to reproductive phase transition of meristem	0.00804
GO:0045490	pectin catabolic process	0.00809
GO:0006744	ubiquinone biosynthetic process	0.00812
GO:0048438	floral whorl development	0.00820
GO:0017196	N-terminal peptidyl-methionine acetylation	0.01151
GO:0009228	thiamine biosynthetic process	0.01151
GO:0009610	response to symbiotic fungus	0.01246
GO:0051552	flavone metabolic process	0.01272
GO:0006974	cellular response to DNA damage stimulus	0.01305
GO:0006952	defense response	0.01334
GO:0090502	RNA phosphodiester bond hydrolysis, endonucleolytic	0.01369
GO:0042254	ribosome biogenesis	0.01459
GO:0046323	glucose import	0.01486
GO:1903401	L-lysine transmembrane transport	0.01524
GO:0044205	'de novo' UMP biosynthetic process	0.01524
GO:0015819	lysine transport	0.01524
GO:0006914	autophagy	0.01607
GO:0018026	peptidyl-lysine monomethylation	0.01727
GO:0006119	oxidative phosphorylation	0.01805
GO:0051252	regulation of RNA metabolic process	0.01807
GO:0071555	cell wall organization	0.01866
GO:0002183	cytoplasmic translational initiation	0.01938
GO:0007143	female meiotic nuclear division	0.01942
GO:0006435	threonyl-tRNA aminoacylation	0.01942
GO:0005985	sucrose metabolic process	0.02067
GO:0000045	autophagosome assembly	0.02082
GO:0000462	maturation of SSU-rRNA from tricistronic rRNA transcript (SSU-rRNA, 5.8S rRNA, LSU-rRNA)	0.02328
GO:0043412	macromolecule modification	0.02467
GO:0006714	sesquiterpenoid metabolic process	0.02519
GO:0005982	starch metabolic process	0.02611
GO:0032981	mitochondrial respiratory chain complex I assembly	0.02899
GO:1902600	proton transmembrane transport	0.02942
GO:0010026	trichome differentiation	0.03161
GO:0016115	terpenoid catabolic process	0.03163
GO:0009585	red, far-red light phototransduction	0.03310
GO:0072329	monocarboxylic acid catabolic process	0.03406
GO:0030245	cellulose catabolic process	0.03466
GO:0006635	fatty acid beta-oxidation	0.03466
GO:0010030	positive regulation of seed germination	0.03717
GO:0051258	protein polymerization	0.03768
GO:0007275	multicellular organism development	0.03809
GO:0009969	xyloglucan biosynthetic process	0.04007
GO:0009737	response to abscisic acid	0.04012
GO:0046856	phosphatidylinositol dephosphorylation	0.04124
GO:0043086	negative regulation of catalytic activity	0.04230
GO:0042273	ribosomal large subunit biogenesis	0.04607
GO:0016102	diterpenoid biosynthetic process	0.04915
GO:0015770	sucrose transport	0.04925
GO:0042773	ATP synthesis coupled electron transport	0.04945
GO:0001505	regulation of neurotransmitter levels	0.04982
GO:0018205	peptidyl-lysine modification	0.04983
GO:0015740	C4-dicarboxylate transport	0.04985
GO:0006753	nucleoside phosphate metabolic process	0.04993

## Sheet: C. cajan
Enriched GO terms for gene families expanded in C. cajan.
GO_ID	Term	Corrected p-value
GO:0007049	cell cycle	0.00029
GO:0009805	coumarin biosynthetic process	0.00048
GO:0006171	cAMP biosynthetic process	0.00104
GO:0007059	chromosome segregation	0.00204
GO:0006427	histidyl-tRNA aminoacylation	0.00239
GO:0010183	pollen tube guidance	0.00271
GO:1902600	proton transmembrane transport	0.00352
GO:0009734	auxin-activated signaling pathway	0.00508
GO:2000023	regulation of lateral root development	0.00557
GO:0006120	mitochondrial electron transport, NADH to ubiquinone	0.00561
GO:0006814	sodium ion transport	0.00702
GO:0007169	transmembrane receptor protein tyrosine kinase signaling pathway	0.00707
GO:0042631	cellular response to water deprivation	0.00726
GO:0000373	Group II intron splicing	0.00726
GO:0018108	peptidyl-tyrosine phosphorylation	0.00732
GO:0090615	mitochondrial mRNA processing	0.00839
GO:0046514	ceramide catabolic process	0.00839
GO:0016572	histone phosphorylation	0.00839
GO:0010233	phloem transport	0.00999
GO:0008380	RNA splicing	0.01031
GO:0006278	RNA-dependent DNA biosynthetic process	0.01064
GO:0010224	response to UV-B	0.01091
GO:0006547	histidine metabolic process	0.01097
GO:0016233	telomere capping	0.01170
GO:0046373	L-arabinose metabolic process	0.01170
GO:1904668	positive regulation of ubiquitin protein ligase activity	0.01185
GO:0048544	recognition of pollen	0.01279
GO:0010833	telomere maintenance via telomere lengthening	0.01284
GO:0006857	oligopeptide transport	0.01370
GO:0009811	stilbene biosynthetic process	0.01394
GO:0046323	glucose import	0.01528
GO:0080027	response to herbivore	0.01549
GO:0006006	glucose metabolic process	0.01584
GO:0009737	response to abscisic acid	0.01695
GO:0009864	induced systemic resistance, jasmonic acid mediated signaling pathway	0.01755
GO:0051555	flavonol biosynthetic process	0.01755
GO:0006687	glycosphingolipid metabolic process	0.01772
GO:0032259	methylation	0.01787
GO:0015936	coenzyme A metabolic process	0.01967
GO:0006801	superoxide metabolic process	0.01968
GO:0042026	protein refolding	0.01979
GO:0009626	plant-type hypersensitive response	0.02062
GO:0009910	negative regulation of flower development	0.02128
GO:0034204	lipid translocation	0.02194
GO:0009451	RNA modification	0.02338
GO:0055114	oxidation-reduction process	0.02432
GO:2001293	malonyl-CoA metabolic process	0.02549
GO:0006027	glycosaminoglycan catabolic process	0.02599
GO:0010039	response to iron ion	0.02687
GO:0051085	chaperone cofactor-dependent protein refolding	0.02796
GO:0042254	ribosome biogenesis	0.02805
GO:0006952	defense response	0.02884
GO:0009772	photosynthetic electron transport in photosystem II	0.02945
GO:0006744	ubiquinone biosynthetic process	0.03147
GO:0090305	nucleic acid phosphodiester bond hydrolysis	0.03343
GO:0000278	mitotic cell cycle	0.03349
GO:0009846	pollen germination	0.03381
GO:0006265	DNA topological change	0.03702
GO:0007052	mitotic spindle organization	0.03702
GO:0009749	response to glucose	0.03702
GO:0046365	monosaccharide catabolic process	0.03801
GO:0009809	lignin biosynthetic process	0.04155
GO:0016180	snRNA processing	0.04371
GO:0033169	histone H3-K9 demethylation	0.04371
GO:0009060	aerobic respiration	0.04668
GO:0019482	beta-alanine metabolic process	0.04678
GO:0016102	diterpenoid biosynthetic process	0.04940
GO:0010082	regulation of root meristem growth	0.04999
GO:0009827	plant-type cell wall modification	0.04999

## Sheet: G. max
Enriched GO terms for gene families expanded in G. max.
GO_ID	Term	Corrected p-value
GO:0045893	positive regulation of transcription, DNA-templated	<1e-30
GO:0009627	systemic acquired resistance	0.00010
GO:0052386	cell wall thickening	0.00011
GO:0048481	plant ovule development	0.00011
GO:0031331	positive regulation of cellular catabolic process	0.00011
GO:0008215	spermine metabolic process	0.00011
GO:1902456	regulation of stomatal opening	0.00011
GO:0006952	defense response	0.00012
GO:0090332	stomatal closure	0.00012
GO:0009934	regulation of meristem structural organization	0.00012
GO:0048354	mucilage biosynthetic process involved in seed coat development	0.00012
GO:0048767	root hair elongation	0.00014
GO:0010015	root morphogenesis	0.00015
GO:0072583	clathrin-dependent endocytosis	0.00015
GO:0070301	cellular response to hydrogen peroxide	0.00017
GO:0048833	specification of floral organ number	0.00017
GO:1901332	negative regulation of lateral root development	0.00020
GO:0048759	xylem vessel member cell differentiation	0.00020
GO:0031396	regulation of protein ubiquitination	0.00020
GO:0046889	positive regulation of lipid biosynthetic process	0.00021
GO:0071248	cellular response to metal ion	0.00021
GO:0042128	nitrate assimilation	0.00021
GO:0051607	defense response to virus	0.00026
GO:0006979	response to oxidative stress	0.00026
GO:0071456	cellular response to hypoxia	0.00028
GO:0010252	auxin homeostasis	0.00029
GO:0080113	regulation of seed growth	0.00032
GO:0031098	stress-activated protein kinase signaling cascade	0.00032
GO:0010359	regulation of anion channel activity	0.00033
GO:0009739	response to gibberellin	0.00035
GO:0010118	stomatal movement	0.00035
GO:0010051	xylem and phloem pattern formation	0.00037
GO:0009556	microsporogenesis	0.00038
GO:0009904	chloroplast accumulation movement	0.00038
GO:0010229	inflorescence development	0.00039
GO:0080092	regulation of pollen tube growth	0.00039
GO:0051173	positive regulation of nitrogen compound metabolic process	0.00043
GO:0045087	innate immune response	0.00045
GO:0009832	plant-type cell wall biogenesis	0.00045
GO:0019872	streptomycin biosynthetic process	0.00046
GO:0002239	response to oomycetes	0.00047
GO:0010468	regulation of gene expression	0.00047
GO:0045926	negative regulation of growth	0.00047
GO:0052543	callose deposition in cell wall	0.00048
GO:0071219	cellular response to molecule of bacterial origin	0.00048
GO:0071244	cellular response to carbon dioxide	0.00048
GO:0010199	organ boundary specification between lateral organs and the meristem	0.00048
GO:1901141	regulation of lignin biosynthetic process	0.00048
GO:1901703	protein localization involved in auxin polar transport	0.00048
GO:0046886	positive regulation of hormone biosynthetic process	0.00048
GO:0010315	auxin efflux	0.00048
GO:0010492	maintenance of shoot apical meristem identity	0.00048
GO:0048581	negative regulation of post-embryonic development	0.00049
GO:1900457	regulation of brassinosteroid mediated signaling pathway	0.00050
GO:0042304	regulation of fatty acid biosynthetic process	0.00050
GO:0008216	spermidine metabolic process	0.00050
GO:0051262	protein tetramerization	0.00050
GO:0043433	negative regulation of DNA-binding transcription factor activity	0.00050
GO:0007231	osmosensory signaling pathway	0.00050
GO:0046320	regulation of fatty acid oxidation	0.00050
GO:1902448	positive regulation of shade avoidance	0.00050
GO:0046865	terpenoid transport	0.00050
GO:0090316	positive regulation of intracellular protein transport	0.00050
GO:0010076	maintenance of floral meristem identity	0.00050
GO:0031328	positive regulation of cellular biosynthetic process	0.00050
GO:0009910	negative regulation of flower development	0.00052
GO:0010091	trichome branching	0.00054
GO:0009787	regulation of abscisic acid-activated signaling pathway	0.00055
GO:0009851	auxin biosynthetic process	0.00057
GO:0009864	induced systemic resistance, jasmonic acid mediated signaling pathway	0.00057
GO:1901001	negative regulation of response to salt stress	0.00057
GO:0048574	long-day photoperiodism, flowering	0.00060
GO:0044089	positive regulation of cellular component biogenesis	0.00060
GO:0009827	plant-type cell wall modification	0.00070
GO:0090333	regulation of stomatal closure	0.00072
GO:0048278	vesicle docking	0.00072
GO:1900426	positive regulation of defense response to bacterium	0.00074
GO:0071365	cellular response to auxin stimulus	0.00083
GO:0055062	phosphate ion homeostasis	0.00089
GO:0009932	cell tip growth	0.00095
GO:0006972	hyperosmotic response	0.00096
GO:1905392	plant organ morphogenesis	0.00097
GO:0010158	abaxial cell fate specification	0.00098
GO:0010600	regulation of auxin biosynthetic process	0.00098
GO:0009939	positive regulation of gibberellic acid mediated signaling pathway	0.00098
GO:0009413	response to flooding	0.00098
GO:0009863	salicylic acid mediated signaling pathway	0.00099
GO:0010214	seed coat development	0.00100
GO:0010227	floral organ abscission	0.00101
GO:0010208	pollen wall assembly	0.00103
GO:0000187	activation of MAPK activity	0.00103
GO:0010540	basipetal auxin transport	0.00103
GO:0010022	meristem determinacy	0.00106
GO:0071668	plant-type cell wall assembly	0.00106
GO:0051650	establishment of vesicle localization	0.00106
GO:2000068	regulation of defense response to insect	0.00106
GO:0080036	regulation of cytokinin-activated signaling pathway	0.00107
GO:0009610	response to symbiotic fungus	0.00110
GO:0009567	double fertilization forming a zygote and endosperm	0.00110
GO:0000122	negative regulation of transcription by RNA polymerase II	0.00118
GO:0071555	cell wall organization	0.00122
GO:2000031	regulation of salicylic acid mediated signaling pathway	0.00133
GO:0008285	negative regulation of cell population proliferation	0.00133
GO:0009814	defense response, incompatible interaction	0.00134
GO:0046148	pigment biosynthetic process	0.00135
GO:0009637	response to blue light	0.00136
GO:0010182	sugar mediated signaling pathway	0.00136
GO:0018106	peptidyl-histidine phosphorylation	0.00136
GO:0052546	cell wall pectin metabolic process	0.00137
GO:0090691	formation of plant organ boundary	0.00137
GO:0048575	short-day photoperiodism, flowering	0.00138
GO:0048455	stamen formation	0.00138
GO:0048462	carpel formation	0.00138
GO:0080086	stamen filament development	0.00138
GO:0033273	response to vitamin	0.00138
GO:0007346	regulation of mitotic cell cycle	0.00142
GO:0019439	aromatic compound catabolic process	0.00164
GO:0015718	monocarboxylic acid transport	0.00165
GO:0009704	de-etiolation	0.00165
GO:0009861	jasmonic acid and ethylene-dependent systemic resistance	0.00165
GO:0009862	systemic acquired resistance, salicylic acid mediated signaling pathway	0.00165
GO:0009926	auxin polar transport	0.00168
GO:0090351	seedling development	0.00179
GO:0043069	negative regulation of programmed cell death	0.00180
GO:0009625	response to insect	0.00180
GO:0042753	positive regulation of circadian rhythm	0.00180
GO:2000067	regulation of root morphogenesis	0.00180
GO:0010120	camalexin biosynthetic process	0.00180
GO:0055088	lipid homeostasis	0.00190
GO:1900425	negative regulation of defense response to bacterium	0.00192
GO:0010030	positive regulation of seed germination	0.00193
GO:0006612	protein targeting to membrane	0.00205
GO:0009693	ethylene biosynthetic process	0.00250
GO:0006097	glyoxylate cycle	0.00251
GO:0010047	fruit dehiscence	0.00251
GO:0006554	lysine catabolic process	0.00264
GO:0042023	DNA endoreduplication	0.00268
GO:0000302	response to reactive oxygen species	0.00284
GO:0034613	cellular protein localization	0.00285
GO:1900424	regulation of defense response to bacterium	0.00292
GO:0035194	post-transcriptional gene silencing by RNA	0.00294
GO:0071216	cellular response to biotic stimulus	0.00294
GO:0048765	root hair cell differentiation	0.00295
GO:0010395	rhamnogalacturonan I metabolic process	0.00296
GO:0010336	gibberellic acid homeostasis	0.00296
GO:0048446	petal morphogenesis	0.00296
GO:0090506	axillary shoot meristem initiation	0.00296
GO:0009835	fruit ripening	0.00296
GO:0010031	circumnutation	0.00296
GO:0006875	cellular metal ion homeostasis	0.00298
GO:0006833	water transport	0.00299
GO:0090501	RNA phosphodiester bond hydrolysis	0.00301
GO:2000033	regulation of seed dormancy process	0.00303
GO:0052325	cell wall pectin biosynthetic process	0.00303
GO:0009630	gravitropism	0.00312
GO:0009639	response to red or far red light	0.00313
GO:0009816	defense response to bacterium, incompatible interaction	0.00326
GO:0042752	regulation of circadian rhythm	0.00337
GO:0009785	blue light signaling pathway	0.00341
GO:0009638	phototropism	0.00341
GO:0009642	response to light intensity	0.00358
GO:0010075	regulation of meristem growth	0.00366
GO:0051555	flavonol biosynthetic process	0.00367
GO:0010105	negative regulation of ethylene-activated signaling pathway	0.00367
GO:0010052	guard cell differentiation	0.00369
GO:0006357	regulation of transcription by RNA polymerase II	0.00372
GO:0010305	leaf vascular tissue pattern formation	0.00380
GO:0055082	cellular chemical homeostasis	0.00385
GO:0010941	regulation of cell death	0.00388
GO:0048367	shoot system development	0.00390
GO:2000242	negative regulation of reproductive process	0.00390
GO:0002229	defense response to oomycetes	0.00392
GO:0009410	response to xenobiotic stimulus	0.00393
GO:0006119	oxidative phosphorylation	0.00395
GO:0006699	bile acid biosynthetic process	0.00396
GO:0005992	trehalose biosynthetic process	0.00397
GO:0009658	chloroplast organization	0.00445
GO:0051726	regulation of cell cycle	0.00450
GO:2000028	regulation of photoperiodism, flowering	0.00470
GO:0010029	regulation of seed germination	0.00472
GO:0009960	endosperm development	0.00474
GO:0006598	polyamine catabolic process	0.00475
GO:0031540	regulation of anthocyanin biosynthetic process	0.00475
GO:0010050	vegetative phase change	0.00475
GO:0009615	response to virus	0.00487
GO:0035435	phosphate ion transmembrane transport	0.00494
GO:0009612	response to mechanical stimulus	0.00494
GO:0032147	activation of protein kinase activity	0.00518
GO:0048316	seed development	0.00539
GO:0048441	petal development	0.00542
GO:0051788	response to misfolded protein	0.00542
GO:0051592	response to calcium ion	0.00542
GO:2000904	regulation of starch metabolic process	0.00542
GO:0032527	protein exit from endoplasmic reticulum	0.00543
GO:0048530	fruit morphogenesis	0.00543
GO:0007019	microtubule depolymerization	0.00543
GO:0009942	longitudinal axis specification	0.00543
GO:0010077	maintenance of inflorescence meristem identity	0.00543
GO:2000582	positive regulation of ATP-dependent microtubule motor activity, plus-end-directed	0.00543
GO:0010082	regulation of root meristem growth	0.00563
GO:0010090	trichome morphogenesis	0.00583
GO:0032259	methylation	0.00608
GO:0016032	viral process	0.00625
GO:0051171	regulation of nitrogen compound metabolic process	0.00643
GO:0009294	DNA mediated transformation	0.00649
GO:0019530	taurine metabolic process	0.00649
GO:0006446	regulation of translational initiation	0.00651
GO:0006364	rRNA processing	0.00661
GO:0008033	tRNA processing	0.00680
GO:0048443	stamen development	0.00684
GO:0009933	meristem structural organization	0.00700
GO:1905039	carboxylic acid transmembrane transport	0.00703
GO:0019852	L-ascorbic acid metabolic process	0.00703
GO:0034440	lipid oxidation	0.00704
GO:0072657	protein localization to membrane	0.00705
GO:0045010	actin nucleation	0.00707
GO:0034976	response to endoplasmic reticulum stress	0.00707
GO:0010555	response to mannitol	0.00708
GO:0006906	vesicle fusion	0.00711
GO:0010167	response to nitrate	0.00711
GO:1900150	regulation of defense response to fungus	0.00723
GO:0016310	phosphorylation	0.00770
GO:0009644	response to high light intensity	0.00792
GO:0000462	maturation of SSU-rRNA from tricistronic rRNA transcript (SSU-rRNA, 5.8S rRNA, LSU-rRNA)	0.00795
GO:0009742	brassinosteroid mediated signaling pathway	0.00803
GO:0009877	nodulation	0.00803
GO:1905393	plant organ formation	0.00882
GO:0010037	response to carbon dioxide	0.00896
GO:0035265	organ growth	0.00897
GO:0010371	regulation of gibberellin biosynthetic process	0.00899
GO:0072318	clathrin coat disassembly	0.00899
GO:0010117	photoprotection	0.00899
GO:0048830	adventitious root development	0.00899
GO:0009649	entrainment of circadian clock	0.00899
GO:0080001	mucilage extrusion from seed coat	0.00899
GO:2001006	regulation of cellulose biosynthetic process	0.00899
GO:0007097	nuclear migration	0.00899
GO:0046364	monosaccharide biosynthetic process	0.00901
GO:2000034	regulation of seed maturation	0.00907
GO:0070734	histone H3-K27 methylation	0.00907
GO:0051090	regulation of DNA-binding transcription factor activity	0.00908
GO:0007018	microtubule-based movement	0.00908
GO:0000469	cleavage involved in rRNA processing	0.00908
GO:0043649	dicarboxylic acid catabolic process	0.00909
GO:0030705	cytoskeleton-dependent intracellular transport	0.00910
GO:0080144	amino acid homeostasis	0.00910
GO:0048497	maintenance of floral organ identity	0.00910
GO:0048442	sepal development	0.00910
GO:0010451	floral meristem growth	0.00910
GO:0034764	positive regulation of transmembrane transport	0.00910
GO:0051512	positive regulation of unidimensional cell growth	0.00910
GO:0030320	cellular monovalent inorganic anion homeostasis	0.00910
GO:0010148	transpiration	0.00910
GO:0045730	respiratory burst	0.00910
GO:0009855	determination of bilateral symmetry	0.00910
GO:0009823	cytokinin catabolic process	0.00910
GO:2000306	positive regulation of photomorphogenesis	0.00910
GO:0042060	wound healing	0.00910
GO:0006968	cellular defense response	0.00910
GO:0007569	cell aging	0.00910
GO:0001944	vasculature development	0.00910
GO:1900378	positive regulation of secondary metabolite biosynthetic process	0.00910
GO:0046898	response to cycloheximide	0.00910
GO:1900111	positive regulation of histone H3-K9 dimethylation	0.00910
GO:0060776	simple leaf morphogenesis	0.00910
GO:0009718	anthocyanin-containing compound biosynthetic process	0.00948
GO:0048768	root hair cell tip growth	0.00952
GO:0045995	regulation of embryonic development	0.00952
GO:0080163	regulation of protein serine/threonine phosphatase activity	0.00952
GO:0009631	cold acclimation	0.00992
GO:0010310	regulation of hydrogen peroxide metabolic process	0.01010
GO:0035067	negative regulation of histone acetylation	0.01010
GO:0090558	plant epidermis development	0.01011
GO:0010073	meristem maintenance	0.01016
GO:0006352	DNA-templated transcription, initiation	0.01038
GO:0030833	regulation of actin filament polymerization	0.01040
GO:0080112	seed growth	0.01041
GO:0072505	divalent inorganic anion homeostasis	0.01041
GO:0000086	G2/M transition of mitotic cell cycle	0.01043
GO:0048363	mucilage pectin metabolic process	0.01043
GO:0051098	regulation of binding	0.01043
GO:0014074	response to purine-containing compound	0.01044
GO:0035459	vesicle cargo loading	0.01044
GO:0019566	arabinose metabolic process	0.01044
GO:1901403	positive regulation of tetrapyrrole metabolic process	0.01044
GO:0080154	regulation of fertilization	0.01044
GO:0015868	purine ribonucleotide transport	0.01047
GO:0000373	Group II intron splicing	0.01085
GO:0051603	proteolysis involved in cellular protein catabolic process	0.01103
GO:0006570	tyrosine metabolic process	0.01156
GO:0009646	response to absence of light	0.01177
GO:0001678	cellular glucose homeostasis	0.01238
GO:0010039	response to iron ion	0.01245
GO:0048589	developmental growth	0.01257
GO:0051252	regulation of RNA metabolic process	0.01297
GO:0046486	glycerolipid metabolic process	0.01310
GO:0009880	embryonic pattern specification	0.01375
GO:0048317	seed morphogenesis	0.01379
GO:0010364	regulation of ethylene biosynthetic process	0.01379
GO:0009609	response to symbiotic bacterium	0.01379
GO:0010508	positive regulation of autophagy	0.01379
GO:1902183	regulation of shoot apical meristem development	0.01379
GO:1902290	positive regulation of defense response to oomycetes	0.01379
GO:0055078	sodium ion homeostasis	0.01379
GO:0045927	positive regulation of growth	0.01385
GO:0016024	CDP-diacylglycerol biosynthetic process	0.01389
GO:0048578	positive regulation of long-day photoperiodism, flowering	0.01389
GO:0045490	pectin catabolic process	0.01408
GO:0031325	positive regulation of cellular metabolic process	0.01484
GO:0016311	dephosphorylation	0.01560
GO:0000266	mitochondrial fission	0.01595
GO:0048579	negative regulation of long-day photoperiodism, flowering	0.01595
GO:0018230	peptidyl-L-cysteine S-palmitoylation	0.01595
GO:0006040	amino sugar metabolic process	0.01604
GO:0010243	response to organonitrogen compound	0.01615
GO:0000226	microtubule cytoskeleton organization	0.01623
GO:0042273	ribosomal large subunit biogenesis	0.01633
GO:0044093	positive regulation of molecular function	0.01651
GO:0055081	anion homeostasis	0.01666
GO:0022412	cellular process involved in reproduction in multicellular organism	0.01667
GO:0048232	male gamete generation	0.01667
GO:0046283	anthocyanin-containing compound metabolic process	0.01670
GO:1903338	regulation of cell wall organization or biogenesis	0.01670
GO:0042447	hormone catabolic process	0.01676
GO:1905177	tracheary element differentiation	0.01677
GO:0019932	second-messenger-mediated signaling	0.01677
GO:0030834	regulation of actin filament depolymerization	0.01679
GO:0009720	detection of hormone stimulus	0.01682
GO:0010271	regulation of chlorophyll catabolic process	0.01682
GO:0031539	positive regulation of anthocyanin metabolic process	0.01682
GO:0098532	histone H3-K27 trimethylation	0.01682
GO:2000122	negative regulation of stomatal complex development	0.01682
GO:0031055	chromatin remodeling at centromere	0.01682
GO:0019079	viral genome replication	0.01682
GO:1902347	response to strigolactone	0.01682
GO:0045604	regulation of epidermal cell differentiation	0.01682
GO:0044211	CTP salvage	0.01682
GO:0009954	proximal/distal pattern formation	0.01682
GO:0070544	histone H3-K36 demethylation	0.01682
GO:0010067	procambium histogenesis	0.01682
GO:0071323	cellular response to chitin	0.01682
GO:0006121	mitochondrial electron transport, succinate to ubiquinone	0.01682
GO:0046621	negative regulation of organ growth	0.01682
GO:0031120	snRNA pseudouridine synthesis	0.01682
GO:0080187	floral organ senescence	0.01682
GO:0000288	nuclear-transcribed mRNA catabolic process, deadenylation-dependent decay	0.01683
GO:1901800	positive regulation of proteasomal protein catabolic process	0.01685
GO:0032482	Rab protein signal transduction	0.01700
GO:0010629	negative regulation of gene expression	0.01712
GO:0006342	chromatin silencing	0.01750
GO:0030968	endoplasmic reticulum unfolded protein response	0.01761
GO:0051085	chaperone cofactor-dependent protein refolding	0.01770
GO:0009099	valine biosynthetic process	0.01796
GO:0030036	actin cytoskeleton organization	0.01834
GO:0010109	regulation of photosynthesis	0.01850
GO:0010417	glucuronoxylan biosynthetic process	0.01853
GO:0012501	programmed cell death	0.01929
GO:0048509	regulation of meristem development	0.01943
GO:0019482	beta-alanine metabolic process	0.01966
GO:0040034	regulation of development, heterochronic	0.01971
GO:1900055	regulation of leaf senescence	0.01972
GO:0010103	stomatal complex morphogenesis	0.01985
GO:2000070	regulation of response to water deprivation	0.01985
GO:0009688	abscisic acid biosynthetic process	0.01990
GO:0010389	regulation of G2/M transition of mitotic cell cycle	0.01994
GO:0016559	peroxisome fission	0.01994
GO:0010072	primary shoot apical meristem specification	0.01994
GO:0008284	positive regulation of cell population proliferation	0.01994
GO:0036377	arbuscular mycorrhizal association	0.01994
GO:0009959	negative gravitropism	0.01994
GO:0010183	pollen tube guidance	0.02007
GO:0009097	isoleucine biosynthetic process	0.02041
GO:0070417	cellular response to cold	0.02057
GO:0031408	oxylipin biosynthetic process	0.02144
GO:0009846	pollen germination	0.02177
GO:0003006	developmental process involved in reproduction	0.02179
GO:0010411	xyloglucan metabolic process	0.02183
GO:0043087	regulation of GTPase activity	0.02222
GO:0071472	cellular response to salt stress	0.02245
GO:0071897	DNA biosynthetic process	0.02333
GO:0006096	glycolytic process	0.02402
GO:0030206	chondroitin sulfate biosynthetic process	0.02403
GO:0019761	glucosinolate biosynthetic process	0.02405
GO:0002758	innate immune response-activating signal transduction	0.02406
GO:1902025	nitrate import	0.02409
GO:0009267	cellular response to starvation	0.02420
GO:0042127	regulation of cell population proliferation	0.02460
GO:0010162	seed dormancy process	0.02475
GO:0010497	plasmodesmata-mediated intercellular transport	0.02487
GO:0009809	lignin biosynthetic process	0.02573
GO:0006325	chromatin organization	0.02628
GO:0007568	aging	0.02648
GO:0048444	floral organ morphogenesis	0.02689
GO:0048449	floral organ formation	0.02700
GO:0006109	regulation of carbohydrate metabolic process	0.02703
GO:0071470	cellular response to osmotic stress	0.02707
GO:0048359	mucilage metabolic process involved in seed coat development	0.02710
GO:2000038	regulation of stomatal complex development	0.02717
GO:0032958	inositol phosphate biosynthetic process	0.02720
GO:0015695	organic cation transport	0.02722
GO:0042776	mitochondrial ATP synthesis coupled proton transport	0.02722
GO:0070933	histone H4 deacetylation	0.02722
GO:0001578	microtubule bundle formation	0.02722
GO:0070370	cellular heat acclimation	0.02722
GO:0010244	response to low fluence blue light stimulus by blue low-fluence system	0.02722
GO:0015700	arsenite transport	0.02722
GO:0110102	chloroplast ribulose bisphosphate carboxylase complex assembly	0.02722
GO:0044206	UMP salvage	0.02722
GO:0051211	anisotropic cell growth	0.02722
GO:0019441	tryptophan catabolic process to kynurenine	0.02722
GO:0061087	positive regulation of histone H3-K27 methylation	0.02722
GO:0006761	dihydrofolate biosynthetic process	0.02722
GO:0048358	mucilage pectin biosynthetic process	0.02722
GO:0010223	secondary shoot formation	0.02742
GO:0031124	mRNA 3'-end processing	0.02745
GO:0034721	histone H3-K4 demethylation, trimethyl-H3-K4-specific	0.02753
GO:0010262	somatic embryogenesis	0.02753
GO:0002221	pattern recognition receptor signaling pathway	0.02753
GO:1900034	regulation of cellular response to heat	0.02753
GO:0048829	root cap development	0.02753
GO:0080060	integument development	0.02753
GO:0042816	vitamin B6 metabolic process	0.02756
GO:0006730	one-carbon metabolic process	0.02759
GO:0042178	xenobiotic catabolic process	0.02760
GO:0048868	pollen tube development	0.02764
GO:0016042	lipid catabolic process	0.02776
GO:0006631	fatty acid metabolic process	0.02834
GO:0032504	multicellular organism reproduction	0.02842
GO:0009311	oligosaccharide metabolic process	0.02859
GO:0001676	long-chain fatty acid metabolic process	0.02865
GO:0009856	pollination	0.02865
GO:0009648	photoperiodism	0.02874
GO:0032535	regulation of cellular component size	0.02891
GO:0002252	immune effector process	0.02896
GO:0034284	response to monosaccharide	0.02896
GO:0140014	mitotic nuclear division	0.02898
GO:0080050	regulation of seed development	0.02899
GO:0035266	meristem growth	0.02902
GO:0022411	cellular component disassembly	0.02905
GO:0009937	regulation of gibberellic acid mediated signaling pathway	0.02905
GO:0009559	embryo sac central cell differentiation	0.02905
GO:0065001	specification of axis polarity	0.02908
GO:1900376	regulation of secondary metabolite biosynthetic process	0.02909
GO:0060429	epithelium development	0.02913
GO:0050777	negative regulation of immune response	0.02914
GO:0070828	heterochromatin organization	0.02915
GO:0030004	cellular monovalent inorganic cation homeostasis	0.02916
GO:0051693	actin filament capping	0.02918
GO:0071922	regulation of cohesin loading	0.02919
GO:0006626	protein targeting to mitochondrion	0.02919
GO:0019755	one-carbon compound transport	0.02919
GO:0015791	polyol transport	0.02919
GO:0032261	purine nucleotide salvage	0.02922
GO:0051503	adenine nucleotide transport	0.02926
GO:0051510	regulation of unidimensional cell growth	0.03030
GO:0006526	arginine biosynthetic process	0.03039
GO:0000911	cytokinesis by cell plate formation	0.03120
GO:0055072	iron ion homeostasis	0.03121
GO:0048523	negative regulation of cellular process	0.03302
GO:0006207	'de novo' pyrimidine nucleobase biosynthetic process	0.03385
GO:0035556	intracellular signal transduction	0.03406
GO:0009098	leucine biosynthetic process	0.03469
GO:0009791	post-embryonic development	0.03485
GO:0048646	anatomical structure formation involved in morphogenesis	0.03493
GO:0009561	megagametogenesis	0.03495
GO:0009640	photomorphogenesis	0.03501
GO:0007186	G protein-coupled receptor signaling pathway	0.03540
GO:0045088	regulation of innate immune response	0.03614
GO:0001708	cell fate specification	0.03642
GO:0007049	cell cycle	0.03660
GO:0019260	1,2-dichloroethane catabolic process	0.03661
GO:0045037	protein import into chloroplast stroma	0.03661
GO:0120009	intermembrane lipid transfer	0.03661
GO:0006561	proline biosynthetic process	0.03662
GO:0045487	gibberellin catabolic process	0.03663
GO:0006882	cellular zinc ion homeostasis	0.03663
GO:0009750	response to fructose	0.03663
GO:0048766	root hair initiation	0.03663
GO:0030104	water homeostasis	0.03663
GO:0018107	peptidyl-threonine phosphorylation	0.03663
GO:0046739	transport of virus in multicellular host	0.03663
GO:0010048	vernalization response	0.03663
GO:0052324	plant-type cell wall cellulose biosynthetic process	0.03663
GO:0055046	microgametogenesis	0.03783
GO:0002213	defense response to insect	0.03798
GO:0007010	cytoskeleton organization	0.03812
GO:0008356	asymmetric cell division	0.03813
GO:0051865	protein autoubiquitination	0.03816
GO:0071214	cellular response to abiotic stimulus	0.03889
GO:0071496	cellular response to external stimulus	0.03923
GO:0010215	cellulose microfibril organization	0.03964
GO:0061408	positive regulation of transcription from RNA polymerase II promoter in response to heat stress	0.03964
GO:0050821	protein stabilization	0.03964
GO:2000243	positive regulation of reproductive process	0.03973
GO:0047484	regulation of response to osmotic stress	0.03989
GO:0044092	negative regulation of molecular function	0.04002
GO:0010192	mucilage biosynthetic process	0.04008
GO:0015995	chlorophyll biosynthetic process	0.04008
GO:0046189	phenol-containing compound biosynthetic process	0.04016
GO:0010444	guard mother cell differentiation	0.04029
GO:0010100	negative regulation of photomorphogenesis	0.04029
GO:0010255	glucose mediated signaling pathway	0.04029
GO:0034059	response to anoxia	0.04029
GO:0051365	cellular response to potassium ion starvation	0.04029
GO:0051176	positive regulation of sulfur metabolic process	0.04029
GO:0034389	lipid droplet organization	0.04029
GO:0000082	G1/S transition of mitotic cell cycle	0.04029
GO:0050994	regulation of lipid catabolic process	0.04029
GO:0006094	gluconeogenesis	0.04037
GO:0042908	xenobiotic transport	0.04067
GO:0006974	cellular response to DNA damage stimulus	0.04135
GO:0045492	xylan biosynthetic process	0.04345
GO:0070932	histone H3 deacetylation	0.04361
GO:0009741	response to brassinosteroid	0.04509
GO:0070588	calcium ion transmembrane transport	0.04594
GO:0006995	cellular response to nitrogen starvation	0.04603
GO:0010043	response to zinc ion	0.04603
GO:0048193	Golgi vesicle transport	0.04609
GO:1901361	organic cyclic compound catabolic process	0.04622
GO:0034219	carbohydrate transmembrane transport	0.04651
GO:0006627	protein processing involved in protein targeting to mitochondrion	0.04673
GO:1901259	chloroplast rRNA processing	0.04673
GO:0072593	reactive oxygen species metabolic process	0.04676
GO:0045824	negative regulation of innate immune response	0.04719
GO:0000963	mitochondrial RNA processing	0.04722
GO:0034508	centromere complex assembly	0.04724
GO:0009088	threonine biosynthetic process	0.04724
GO:0009805	coumarin biosynthetic process	0.04774
GO:0006366	transcription by RNA polymerase II	0.04974

## Sheet: T. subterraneum
Enriched GO terms for gene families expanded in T. subterraneum.
GO_ID	Term	Corrected p-value
GO:0015074	DNA integration	<1e-30
GO:0090502	RNA phosphodiester bond hydrolysis, endonucleolytic	<1e-30
GO:0006278	RNA-dependent DNA biosynthetic process	<1e-30
GO:0051252	regulation of RNA metabolic process	<1e-30
GO:0030422	production of siRNA involved in RNA interference	0.0006
GO:0016310	phosphorylation	0.0013
GO:0006446	regulation of translational initiation	0.0018
GO:0055114	oxidation-reduction process	0.0028
GO:1900426	positive regulation of defense response to bacterium	0.0034
GO:0000398	mRNA splicing, via spliceosome	0.0041
GO:0007023	post-chaperonin tubulin folding pathway	0.0052
GO:0007231	osmosensory signaling pathway	0.0056
GO:0048354	mucilage biosynthetic process involved in seed coat development	0.0075
GO:0010197	polar nucleus fusion	0.0080
GO:0071071	regulation of phospholipid biosynthetic process	0.0083
GO:0009954	proximal/distal pattern formation	0.0083
GO:0016137	glycoside metabolic process	0.0083
GO:0007021	tubulin complex assembly	0.0088
GO:0042545	cell wall modification	0.0093
GO:0035196	production of miRNAs involved in gene silencing by miRNA	0.0103
GO:0030050	vesicle transport along actin filament	0.0103
GO:0071577	zinc ion transmembrane transport	0.0132
GO:0034220	ion transmembrane transport	0.0145
GO:0042407	cristae formation	0.0149
GO:2000012	regulation of auxin polar transport	0.0175
GO:0006423	cysteinyl-tRNA aminoacylation	0.0189
GO:0006144	purine nucleobase metabolic process	0.0190
GO:0030163	protein catabolic process	0.0193
GO:0009723	response to ethylene	0.0195
GO:0042254	ribosome biogenesis	0.0222
GO:0009684	indoleacetic acid biosynthetic process	0.0232
GO:0051246	regulation of protein metabolic process	0.0240
GO:0006862	nucleotide transport	0.0242
GO:0033047	regulation of mitotic sister chromatid segregation	0.0242
GO:0007091	metaphase/anaphase transition of mitotic cell cycle	0.0242
GO:0070932	histone H3 deacetylation	0.0244
GO:0001172	transcription, RNA-templated	0.0244
GO:0007049	cell cycle	0.0253
GO:0002098	tRNA wobble uridine modification	0.0270
GO:0009089	lysine biosynthetic process via diaminopimelate	0.0270
GO:0015886	heme transport	0.0279
GO:0090615	mitochondrial mRNA processing	0.0279
GO:0015770	sucrose transport	0.0297
GO:0046486	glycerolipid metabolic process	0.0300
GO:0015031	protein transport	0.0302
GO:0009811	stilbene biosynthetic process	0.0306
GO:0010233	phloem transport	0.0330
GO:0071897	DNA biosynthetic process	0.0353
GO:0000381	regulation of alternative mRNA splicing, via spliceosome	0.0356
GO:0045892	negative regulation of transcription, DNA-templated	0.0358
GO:0007165	signal transduction	0.0362
GO:0052542	defense response by callose deposition	0.0383
GO:0016255	attachment of GPI anchor to protein	0.0384
GO:0006751	glutathione catabolic process	0.0384
GO:0070919	production of siRNA involved in chromatin silencing by small RNA	0.0384
GO:0009750	response to fructose	0.0384
GO:0009805	coumarin biosynthetic process	0.0392
GO:0090305	nucleic acid phosphodiester bond hydrolysis	0.0404
GO:0043170	macromolecule metabolic process	0.0438
GO:0006379	mRNA cleavage	0.0441
GO:0071805	potassium ion transmembrane transport	0.0452
GO:0006623	protein targeting to vacuole	0.0468
GO:0009821	alkaloid biosynthetic process	0.0468
GO:0098660	inorganic ion transmembrane transport	0.0473
GO:0034243	regulation of transcription elongation from RNA polymerase II promoter	0.0478
GO:0006714	sesquiterpenoid metabolic process	0.0479
GO:0000966	RNA 5'-end processing	0.0479
GO:0000086	G2/M transition of mitotic cell cycle	0.0479
GO:0006366	transcription by RNA polymerase II	0.0482
GO:0010951	negative regulation of endopeptidase activity	0.0498

## Sheet: dalbergioid
Enriched GO terms for gene families expanded in dalbergioid.
GO_ID	Term	Corrected p-value
GO:0009851	auxin biosynthetic process	0.00010
GO:0009958	positive gravitropism	0.00018
GO:0006281	DNA repair	0.00022
GO:0015798	myo-inositol transport	0.00037
GO:0006090	pyruvate metabolic process	0.00055
GO:0090305	nucleic acid phosphodiester bond hydrolysis	0.00056
GO:0006355	regulation of transcription, DNA-templated	0.00059
GO:0032963	collagen metabolic process	0.00084
GO:0019643	reductive tricarboxylic acid cycle	0.00108
GO:0009630	gravitropism	0.00133
GO:0009811	stilbene biosynthetic process	0.00137
GO:0009738	abscisic acid-activated signaling pathway	0.00137
GO:1902600	proton transmembrane transport	0.00138
GO:0006260	DNA replication	0.00156
GO:0009809	lignin biosynthetic process	0.00164
GO:0009805	coumarin biosynthetic process	0.00193
GO:0006468	protein phosphorylation	0.00205
GO:0006108	malate metabolic process	0.00206
GO:0009767	photosynthetic electron transport chain	0.00242
GO:0018298	protein-chromophore linkage	0.00250
GO:0000963	mitochondrial RNA processing	0.00377
GO:0010236	plastoquinone biosynthetic process	0.00407
GO:0009651	response to salt stress	0.00411
GO:0032508	DNA duplex unwinding	0.00429
GO:0032515	negative regulation of phosphoprotein phosphatase activity	0.00452
GO:0006508	proteolysis	0.00487
GO:0000902	cell morphogenesis	0.00504
GO:0070940	dephosphorylation of RNA polymerase II C-terminal domain	0.00579
GO:0006123	mitochondrial electron transport, cytochrome c to oxygen	0.00579
GO:0006446	regulation of translational initiation	0.00736
GO:0009423	chorismate biosynthetic process	0.00742
GO:0010199	organ boundary specification between lateral organs and the meristem	0.00743
GO:0007019	microtubule depolymerization	0.00743
GO:0051569	regulation of histone H3-K4 methylation	0.00743
GO:0006020	inositol metabolic process	0.00921
GO:0001172	transcription, RNA-templated	0.00930
GO:0002949	tRNA threonylcarbamoyladenosine modification	0.00945
GO:0010311	lateral root formation	0.01070
GO:0009853	photorespiration	0.01070
GO:0016102	diterpenoid biosynthetic process	0.01141
GO:0050665	hydrogen peroxide biosynthetic process	0.01168
GO:0009094	L-phenylalanine biosynthetic process	0.01247
GO:0009625	response to insect	0.01259
GO:0006571	tyrosine biosynthetic process	0.01365
GO:0015977	carbon fixation	0.01381
GO:0000162	tryptophan biosynthetic process	0.01406
GO:0051640	organelle localization	0.01411
GO:0006366	transcription by RNA polymerase II	0.01484
GO:0006633	fatty acid biosynthetic process	0.01557
GO:0050821	protein stabilization	0.01647
GO:0006230	TMP biosynthetic process	0.01675
GO:0031540	regulation of anthocyanin biosynthetic process	0.01675
GO:0009991	response to extracellular stimulus	0.01691
GO:0008654	phospholipid biosynthetic process	0.01759
GO:0032543	mitochondrial translation	0.01850
GO:0046487	glyoxylate metabolic process	0.01887
GO:0009635	response to herbicide	0.01953
GO:0010555	response to mannitol	0.01958
GO:0006351	transcription, DNA-templated	0.01997
GO:0019430	removal of superoxide radicals	0.02094
GO:0019438	aromatic compound biosynthetic process	0.02191
GO:0080156	mitochondrial mRNA modification	0.02256
GO:0010310	regulation of hydrogen peroxide metabolic process	0.02259
GO:0006750	glutathione biosynthetic process	0.02259
GO:0016192	vesicle-mediated transport	0.02362
GO:0006550	isoleucine catabolic process	0.02367
GO:0006574	valine catabolic process	0.02435
GO:0006552	leucine catabolic process	0.02576
GO:0007023	post-chaperonin tubulin folding pathway	0.02578
GO:0080027	response to herbivore	0.02578
GO:0010265	SCF complex assembly	0.02914
GO:0019253	reductive pentose-phosphate cycle	0.02914
GO:0006171	cAMP biosynthetic process	0.02914
GO:0009411	response to UV	0.02964
GO:0005978	glycogen biosynthetic process	0.02972
GO:0009737	response to abscisic acid	0.03139
GO:0007018	microtubule-based movement	0.03263
GO:0045861	negative regulation of proteolysis	0.03333
GO:0071897	DNA biosynthetic process	0.03378
GO:0010162	seed dormancy process	0.03579
GO:0007021	tubulin complex assembly	0.03634
GO:0006414	translational elongation	0.03645
GO:0046323	glucose import	0.03652
GO:0000028	ribosomal small subunit assembly	0.03794
GO:0009817	defense response to fungus, incompatible interaction	0.03794
GO:0009813	flavonoid biosynthetic process	0.03985
GO:0051453	regulation of intracellular pH	0.04008
GO:0080163	regulation of protein serine/threonine phosphatase activity	0.04017
GO:0006531	aspartate metabolic process	0.04224
GO:0015969	guanosine tetraphosphate metabolic process	0.04415
GO:0000105	histidine biosynthetic process	0.04478
GO:0006522	alanine metabolic process	0.04695
GO:0042538	hyperosmotic salinity response	0.04719
GO:0012501	programmed cell death	0.04787
GO:0009626	plant-type hypersensitive response	0.04825
GO:0032981	mitochondrial respiratory chain complex I assembly	0.04826
GO:0009435	NAD biosynthetic process	0.04826
GO:0006354	DNA-templated transcription, elongation	0.04969

## Sheet: galegoid
Enriched GO terms for gene families expanded in galegoid.
GO_ID	Term	Corrected p-value
GO:0010224	response to UV-B	0.00011
GO:0009733	response to auxin	0.00015
GO:0009813	flavonoid biosynthetic process	0.00019
GO:0006355	regulation of transcription, DNA-templated	0.00026
GO:0018108	peptidyl-tyrosine phosphorylation	0.00026
GO:0098869	cellular oxidant detoxification	0.00034
GO:0055114	oxidation-reduction process	0.00040
GO:2000377	regulation of reactive oxygen species metabolic process	0.00041
GO:0010072	primary shoot apical meristem specification	0.00065
GO:0006071	glycerol metabolic process	0.00120
GO:0080167	response to karrikin	0.00124
GO:0006952	defense response	0.00153
GO:0042742	defense response to bacterium	0.00157
GO:0042744	hydrogen peroxide catabolic process	0.00205
GO:0006171	cAMP biosynthetic process	0.00207
GO:1902025	nitrate import	0.00248
GO:0016310	phosphorylation	0.00251
GO:0019745	pentacyclic triterpenoid biosynthetic process	0.00257
GO:0006833	water transport	0.00274
GO:0006855	drug transmembrane transport	0.00300
GO:0000724	double-strand break repair via homologous recombination	0.00378
GO:0000289	nuclear-transcribed mRNA poly(A) tail shortening	0.00382
GO:0009786	regulation of asymmetric cell division	0.00382
GO:0070544	histone H3-K36 demethylation	0.00382
GO:0007169	transmembrane receptor protein tyrosine kinase signaling pathway	0.00425
GO:0000266	mitochondrial fission	0.00462
GO:0015700	arsenite transport	0.00529
GO:0032259	methylation	0.00531
GO:0009744	response to sucrose	0.00577
GO:1901371	regulation of leaf morphogenesis	0.00601
GO:0030001	metal ion transport	0.00826
GO:0033169	histone H3-K9 demethylation	0.00851
GO:0010337	regulation of salicylic acid metabolic process	0.00886
GO:0060866	leaf abscission	0.00888
GO:1901617	organic hydroxy compound biosynthetic process	0.00902
GO:0018106	peptidyl-histidine phosphorylation	0.01047
GO:0016042	lipid catabolic process	0.01049
GO:0042432	indole biosynthetic process	0.01095
GO:0009186	deoxyribonucleoside diphosphate metabolic process	0.01098
GO:1902290	positive regulation of defense response to oomycetes	0.01098
GO:0009875	pollen-pistil interaction	0.01105
GO:0006268	DNA unwinding involved in DNA replication	0.01168
GO:0031396	regulation of protein ubiquitination	0.01229
GO:1902358	sulfate transmembrane transport	0.01244
GO:0052325	cell wall pectin biosynthetic process	0.01327
GO:0016559	peroxisome fission	0.01327
GO:0045948	positive regulation of translational initiation	0.01327
GO:0071423	malate transmembrane transport	0.01576
GO:0034721	histone H3-K4 demethylation, trimethyl-H3-K4-specific	0.01576
GO:0015791	polyol transport	0.01576
GO:0046351	disaccharide biosynthetic process	0.01625
GO:0010065	primary meristem tissue development	0.01630
GO:0042326	negative regulation of phosphorylation	0.01631
GO:0009738	abscisic acid-activated signaling pathway	0.01753
GO:0006979	response to oxidative stress	0.01763
GO:0046685	response to arsenic-containing substance	0.01842
GO:0000737	DNA catabolic process, endonucleolytic	0.01842
GO:0030104	water homeostasis	0.01842
GO:0030154	cell differentiation	0.01870
GO:0051321	meiotic cell cycle	0.01875
GO:0009069	serine family amino acid metabolic process	0.01904
GO:1905039	carboxylic acid transmembrane transport	0.02049
GO:0016125	sterol metabolic process	0.02057
GO:0010310	regulation of hydrogen peroxide metabolic process	0.02126
GO:0010189	vitamin E biosynthetic process	0.02126
GO:0010150	leaf senescence	0.02281
GO:0016311	dephosphorylation	0.02398
GO:1900057	positive regulation of leaf senescence	0.02427
GO:0007023	post-chaperonin tubulin folding pathway	0.02427
GO:0010047	fruit dehiscence	0.02427
GO:0009809	lignin biosynthetic process	0.02514
GO:0033962	cytoplasmic mRNA processing body assembly	0.02744
GO:0051555	flavonol biosynthetic process	0.02744
GO:0007004	telomere maintenance via telomerase	0.02917
GO:0009877	nodulation	0.03014
GO:0009811	stilbene biosynthetic process	0.03027
GO:0070887	cellular response to chemical stimulus	0.03090
GO:0000463	maturation of LSU-rRNA from tricistronic rRNA transcript (SSU-rRNA, 5.8S rRNA, LSU-rRNA)	0.03104
GO:0008643	carbohydrate transport	0.03158
GO:0061014	positive regulation of mRNA catabolic process	0.03234
GO:0019319	hexose biosynthetic process	0.03256
GO:0009259	ribonucleotide metabolic process	0.03262
GO:0032968	positive regulation of transcription elongation from RNA polymerase II promoter	0.03298
GO:0010951	negative regulation of endopeptidase activity	0.03342
GO:0048527	lateral root development	0.03487
GO:0031347	regulation of defense response	0.03668
GO:0009805	coumarin biosynthetic process	0.03740
GO:0048440	carpel development	0.03786
GO:0007049	cell cycle	0.03894
GO:0010087	phloem or xylem histogenesis	0.03900
GO:0009690	cytokinin metabolic process	0.04145
GO:0010187	negative regulation of seed germination	0.04163
GO:0042026	protein refolding	0.04211
GO:0031408	oxylipin biosynthetic process	0.04357
GO:0009626	plant-type hypersensitive response	0.04374
GO:0009694	jasmonic acid metabolic process	0.04519
GO:0048579	negative regulation of long-day photoperiodism, flowering	0.04553
GO:1900865	chloroplast RNA modification	0.04553
GO:0006367	transcription initiation from RNA polymerase II promoter	0.04713
GO:0009820	alkaloid metabolic process	0.04794
GO:0006354	DNA-templated transcription, elongation	0.04805
GO:0045815	positive regulation of gene expression, epigenetic	0.04813
GO:0006829	zinc ion transport	0.04815
GO:0009695	jasmonic acid biosynthetic process	0.04942
GO:0050829	defense response to Gram-negative bacterium	0.04955
GO:0035435	phosphate ion transmembrane transport	0.04955

## Sheet: milletioid
Enriched GO terms for gene families expanded in milletioid.
GO_ID	Term	Corrected p-value
GO:0007169	transmembrane receptor protein tyrosine kinase signaling pathway	0.00013
GO:0080167	response to karrikin	0.00016
GO:0009813	flavonoid biosynthetic process	0.00016
GO:0030154	cell differentiation	0.00020
GO:0045893	positive regulation of transcription, DNA-templated	0.00027
GO:0009069	serine family amino acid metabolic process	0.00036
GO:0009585	red, far-red light phototransduction	0.00050
GO:0010305	leaf vascular tissue pattern formation	0.00055
GO:0009693	ethylene biosynthetic process	0.00068
GO:0048578	positive regulation of long-day photoperiodism, flowering	0.00069
GO:1900150	regulation of defense response to fungus	0.00078
GO:0071396	cellular response to lipid	0.00081
GO:2000030	regulation of response to red or far red light	0.00083
GO:0010114	response to red light	0.00109
GO:0043111	replication fork arrest	0.00139
GO:0034764	positive regulation of transmembrane transport	0.00139
GO:0071731	response to nitric oxide	0.00206
GO:0045604	regulation of epidermal cell differentiation	0.00206
GO:0097468	programmed cell death in response to reactive oxygen species	0.00206
GO:0009720	detection of hormone stimulus	0.00206
GO:1901371	regulation of leaf morphogenesis	0.00250
GO:0009768	photosynthesis, light harvesting in photosystem I	0.00319
GO:0000076	DNA replication checkpoint	0.00378
GO:0009620	response to fungus	0.00378
GO:0071244	cellular response to carbon dioxide	0.00379
GO:0048478	replication fork protection	0.00379
GO:0045737	positive regulation of cyclin-dependent protein serine/threonine kinase activity	0.00379
GO:0009644	response to high light intensity	0.00420
GO:0009739	response to gibberellin	0.00443
GO:0019464	glycine decarboxylation via glycine cleavage system	0.00484
GO:0010364	regulation of ethylene biosynthetic process	0.00600
GO:2000067	regulation of root morphogenesis	0.00600
GO:0090615	mitochondrial mRNA processing	0.00728
GO:0045454	cell redox homeostasis	0.00817
GO:0009736	cytokinin-activated signaling pathway	0.00843
GO:0031540	regulation of anthocyanin biosynthetic process	0.00866
GO:1902170	cellular response to reactive nitrogen species	0.00866
GO:0009873	ethylene-activated signaling pathway	0.00918
GO:0000187	activation of MAPK activity	0.01016
GO:0048573	photoperiodism, flowering	0.01021
GO:0010196	nonphotochemical quenching	0.01176
GO:0030041	actin filament polymerization	0.01192
GO:0010588	cotyledon vascular tissue pattern formation	0.01346
GO:0010218	response to far red light	0.01373
GO:0007346	regulation of mitotic cell cycle	0.01471
GO:0010417	glucuronoxylan biosynthetic process	0.01527
GO:0051555	flavonol biosynthetic process	0.01527
GO:0006171	cAMP biosynthetic process	0.01527
GO:0031098	stress-activated protein kinase signaling cascade	0.01557
GO:0018298	protein-chromophore linkage	0.01619
GO:1902025	nitrate import	0.01717
GO:0009651	response to salt stress	0.01727
GO:0034475	U4 snRNA 3'-end processing	0.01916
GO:2000652	regulation of secondary cell wall biogenesis	0.01916
GO:0008285	negative regulation of cell population proliferation	0.01916
GO:0048440	carpel development	0.02113
GO:0006880	intracellular sequestering of iron ion	0.02125
GO:1900425	negative regulation of defense response to bacterium	0.02125
GO:0034502	protein localization to chromosome	0.02368
GO:1901475	pyruvate transmembrane transport	0.02368
GO:0015031	protein transport	0.02432
GO:0010075	regulation of meristem growth	0.02551
GO:0045892	negative regulation of transcription, DNA-templated	0.02648
GO:0009846	pollen germination	0.02803
GO:0018105	peptidyl-serine phosphorylation	0.02817
GO:0009553	embryo sac development	0.02922
GO:0009631	cold acclimation	0.02936
GO:0071028	nuclear mRNA surveillance	0.03047
GO:0010150	leaf senescence	0.03093
GO:0048364	root development	0.03205
GO:0034427	nuclear-transcribed mRNA catabolic process, exonucleolytic, 3'-5'	0.03298
GO:0009556	microsporogenesis	0.03298
GO:0009834	plant-type secondary cell wall biogenesis	0.03322
GO:0035690	cellular response to drug	0.03468
GO:0009733	response to auxin	0.03469
GO:0009914	hormone transport	0.03523
GO:0001763	morphogenesis of a branching structure	0.03525
GO:1990069	stomatal opening	0.03531
GO:0050777	negative regulation of immune response	0.03532
GO:0008356	asymmetric cell division	0.03543
GO:0048443	stamen development	0.03556
GO:0048825	cotyledon development	0.03796
GO:0042752	regulation of circadian rhythm	0.03812
GO:0009638	phototropism	0.03824
GO:0009785	blue light signaling pathway	0.03824
GO:1900426	positive regulation of defense response to bacterium	0.03824
GO:0006397	mRNA processing	0.03937
GO:0031396	regulation of protein ubiquitination	0.04060
GO:0009695	jasmonic acid biosynthetic process	0.04098
GO:0016102	diterpenoid biosynthetic process	0.04120
GO:0010082	regulation of root meristem growth	0.04379
GO:0016567	protein ubiquitination	0.04384
GO:0030206	chondroitin sulfate biosynthetic process	0.04667
GO:1900140	regulation of seedling development	0.04678
GO:0043144	snoRNA processing	0.04682
GO:0042181	ketone biosynthetic process	0.04686
GO:0010091	trichome branching	0.04962
