# Supplementary material for: Chromosome-length genome assemblies of six legume species provide insights into genome organization, evolution, and agronomic traits for crop improvement
Source: J Adv Res. 2021 Nov 3;42:315–29. doi: 10.1016/j.jare.2021.10.009 (PMC9788938; doi:10.1016/j.jare.2021.10.009)
Supplement: Supplementary data 5 [file mmc5.xlsx]

## Sheet: SNPs
Data S3. Bin mapping of recombinant inbred lines (RILs) of chickpea (Cicer arietinum) using "C" assembly.
Chr	SNPs
Ca1_v2.0	4349
Ca2_v2.0	7702
Ca3_v2.0	5934
Ca4_v2.0	38354
Ca5_v2.0	3250
Ca6_v2.0	16611
Ca7_v2.0	7415
Ca8_v2.0	1983
Total	85598

## Sheet: Bins
BIN_ID	Chr	cM	Genomic position		Chr	Number of bins	Length (cM)
bin_1_1174045	Ca1_v2.0	0	1174045		Ca1_v2.0	251	87.0583
bin_1_1104552	Ca1_v2.0	5e-08	1104552		Ca2_v2.0	222	56.3947
bin_1_1216692	Ca1_v2.0	0.213804	1216692		Ca3_v2.0	323	62.3164
bin_1_1292872	Ca1_v2.0	1.10687	1292872		Ca4_v2.0	443	115.336
bin_1_1649176	Ca1_v2.0	1.32207	1649176		Ca5_v2.0	356	92.3382
bin_1_2095328	Ca1_v2.0	1.52649	2095328		Ca6_v2.0	360	122.152
bin_1_2262790	Ca1_v2.0	4.55487	2262790		Ca7_v2.0	398	107.713
bin_1_2332770	Ca1_v2.0	5.6624	2332770		Ca8_v2.0	142	56.8286
bin_1_2662204	Ca1_v2.0	5.87307	2662204		Total	2495	700.137
bin_1_2665759	Ca1_v2.0	6.76259	2665759
bin_1_2663119	Ca1_v2.0	6.76259	2663119
bin_1_2671285	Ca1_v2.0	6.98104	2671285
bin_1_2672889	Ca1_v2.0	6.98104	2672889
bin_1_2879156	Ca1_v2.0	7.19939	2879156
bin_1_2928811	Ca1_v2.0	7.41774	2928811
bin_1_3159238	Ca1_v2.0	7.6361	3159238
bin_1_3188645	Ca1_v2.0	7.85444	3188645
bin_1_3620716	Ca1_v2.0	7.85444	3620716
bin_1_3712529	Ca1_v2.0	8.29431	3712529
bin_1_4052145	Ca1_v2.0	8.51161	4052145
bin_1_3744005	Ca1_v2.0	8.51161	3744005
bin_1_3782734	Ca1_v2.0	8.51161	3782734
bin_1_3770524	Ca1_v2.0	8.51161	3770524
bin_1_3889083	Ca1_v2.0	8.51161	3889083
bin_1_4105239	Ca1_v2.0	9.40146	4105239
bin_1_4123008	Ca1_v2.0	9.61681	4123008
bin_1_4235441	Ca1_v2.0	9.83102	4235441
bin_1_4235673	Ca1_v2.0	10.9486	4235673
bin_1_4235476	Ca1_v2.0	10.9486	4235476
bin_1_4242295	Ca1_v2.0	11.3877	4242295
bin_1_4235979	Ca1_v2.0	11.3877	4235979
bin_1_4241783	Ca1_v2.0	11.3877	4241783
bin_1_4245140	Ca1_v2.0	11.6062	4245140
bin_1_4327457	Ca1_v2.0	11.8247	4327457
bin_1_4605963	Ca1_v2.0	12.0432	4605963
bin_1_4727976	Ca1_v2.0	12.2617	4727976
bin_1_4812012	Ca1_v2.0	12.4802	4812012
bin_1_4823601	Ca1_v2.0	12.6986	4823601
bin_1_4863393	Ca1_v2.0	12.9171	4863393
bin_1_4970352	Ca1_v2.0	13.1356	4970352
bin_1_5050301	Ca1_v2.0	13.1356	5050301
bin_1_5079855	Ca1_v2.0	13.3542	5079855
bin_1_5093724	Ca1_v2.0	13.5727	5093724
bin_1_5154133	Ca1_v2.0	13.7913	5154133
bin_1_5194819	Ca1_v2.0	14.0099	5194819
bin_1_5228504	Ca1_v2.0	14.2284	5228504
bin_1_5280495	Ca1_v2.0	14.447	5280495
bin_1_5285966	Ca1_v2.0	14.6655	5285966
bin_1_5298841	Ca1_v2.0	14.8841	5298841
bin_1_5306171	Ca1_v2.0	15.0992	5306171
bin_1_5309275	Ca1_v2.0	15.991	5309275
bin_1_5345340	Ca1_v2.0	16.4277	5345340
bin_1_5346687	Ca1_v2.0	16.4277	5346687
bin_1_5449018	Ca1_v2.0	16.646	5449018
bin_1_5510916	Ca1_v2.0	16.8644	5510916
bin_1_5554884	Ca1_v2.0	17.0827	5554884
bin_1_5532003	Ca1_v2.0	17.0827	5532003
bin_1_5861132	Ca1_v2.0	17.2919	5861132
bin_1_5917273	Ca1_v2.0	19.3488	5917273
bin_1_5923460	Ca1_v2.0	19.7806	5923460
bin_1_5942389	Ca1_v2.0	19.9979	5942389
bin_1_5967660	Ca1_v2.0	20.2164	5967660
bin_1_5978273	Ca1_v2.0	20.4348	5978273
bin_1_6045352	Ca1_v2.0	20.6533	6045352
bin_1_6150036	Ca1_v2.0	20.8717	6150036
bin_1_6171156	Ca1_v2.0	21.0902	6171156
bin_1_6281030	Ca1_v2.0	21.3086	6281030
bin_1_6315953	Ca1_v2.0	21.5271	6315953
bin_1_6317623	Ca1_v2.0	21.7455	6317623
bin_1_6319998	Ca1_v2.0	21.964	6319998
bin_1_6325567	Ca1_v2.0	22.1824	6325567
bin_1_6418906	Ca1_v2.0	22.4008	6418906
bin_1_6334226	Ca1_v2.0	22.4008	6334226
bin_1_6439122	Ca1_v2.0	22.8406	6439122
bin_1_6454599	Ca1_v2.0	23.0578	6454599
bin_1_6534200	Ca1_v2.0	23.0578	6534200
bin_1_6553292	Ca1_v2.0	23.0578	6553292
bin_1_6556115	Ca1_v2.0	23.2766	6556115
bin_1_6553888	Ca1_v2.0	23.2766	6553888
bin_1_7560776	Ca1_v2.0	23.2766	7560776
bin_1_7894922	Ca1_v2.0	26.2972	7894922
bin_1_8200009	Ca1_v2.0	26.4867	8200009
bin_1_8234403	Ca1_v2.0	29.7719	8234403
bin_1_8282330	Ca1_v2.0	30.1982	8282330
bin_1_8317270	Ca1_v2.0	30.4159	8317270
bin_1_8409061	Ca1_v2.0	30.6347	8409061
bin_1_8346682	Ca1_v2.0	30.6347	8346682
bin_1_8608590	Ca1_v2.0	30.8536	8608590
bin_1_8738940	Ca1_v2.0	31.0725	8738940
bin_1_8687924	Ca1_v2.0	31.0725	8687924
bin_1_8818274	Ca1_v2.0	32.6459	8818274
bin_1_8770161	Ca1_v2.0	32.6459	8770161
bin_1_9505623	Ca1_v2.0	32.8508	9505623
bin_1_10217308	Ca1_v2.0	37.0305	10217308
bin_1_10924590	Ca1_v2.0	37.4575	10924590
bin_1_11259618	Ca1_v2.0	39.0818	11259618
bin_1_11082791	Ca1_v2.0	39.0818	11082791
bin_1_11387360	Ca1_v2.0	39.3065	11387360
bin_1_11915884	Ca1_v2.0	39.3065	11915884
bin_1_11387393	Ca1_v2.0	39.3065	11387393
bin_1_13688619	Ca1_v2.0	39.5312	13688619
bin_1_14224464	Ca1_v2.0	39.5312	14224464
bin_1_14616889	Ca1_v2.0	39.9804	14616889
bin_1_33475636	Ca1_v2.0	40.8943	33475636
bin_1_16941657	Ca1_v2.0	40.8943	16941657
bin_1_37197458	Ca1_v2.0	40.8943	37197458
bin_1_39814171	Ca1_v2.0	40.8943	39814171
bin_1_35658965	Ca1_v2.0	40.8943	35658965
bin_1_33569129	Ca1_v2.0	40.8943	33569129
bin_1_31952795	Ca1_v2.0	40.8943	31952795
bin_1_41563117	Ca1_v2.0	40.8943	41563117
bin_1_41824849	Ca1_v2.0	40.8943	41824849
bin_1_37454319	Ca1_v2.0	40.8943	37454319
bin_1_33971089	Ca1_v2.0	40.8943	33971089
bin_1_37327155	Ca1_v2.0	40.8943	37327155
bin_1_37185152	Ca1_v2.0	40.8943	37185152
bin_1_30807991	Ca1_v2.0	40.8943	30807991
bin_1_16185641	Ca1_v2.0	40.8943	16185641
bin_1_29608203	Ca1_v2.0	40.8943	29608203
bin_1_15734168	Ca1_v2.0	40.8943	15734168
bin_1_35514006	Ca1_v2.0	40.8943	35514006
bin_1_33884719	Ca1_v2.0	40.8943	33884719
bin_1_35785771	Ca1_v2.0	40.8943	35785771
bin_1_33553963	Ca1_v2.0	40.8943	33553963
bin_1_29960294	Ca1_v2.0	40.8943	29960294
bin_1_36856640	Ca1_v2.0	40.8943	36856640
bin_1_30220828	Ca1_v2.0	40.8943	30220828
bin_1_38557271	Ca1_v2.0	40.8943	38557271
bin_1_35278811	Ca1_v2.0	41.1127	35278811
bin_1_37651166	Ca1_v2.0	41.1127	37651166
bin_1_35277636	Ca1_v2.0	41.1127	35277636
bin_1_40220457	Ca1_v2.0	41.1127	40220457
bin_1_40131123	Ca1_v2.0	41.1127	40131123
bin_1_22578979	Ca1_v2.0	41.1127	22578979
bin_1_29468992	Ca1_v2.0	41.1127	29468992
bin_1_35195333	Ca1_v2.0	41.1127	35195333
bin_1_36782099	Ca1_v2.0	41.1127	36782099
bin_1_35206989	Ca1_v2.0	41.1127	35206989
bin_1_37801899	Ca1_v2.0	41.1127	37801899
bin_1_35383049	Ca1_v2.0	41.1127	35383049
bin_1_36337798	Ca1_v2.0	41.1127	36337798
bin_1_34673858	Ca1_v2.0	41.1127	34673858
bin_1_36642683	Ca1_v2.0	41.1127	36642683
bin_1_25173865	Ca1_v2.0	41.331	25173865
bin_1_34670647	Ca1_v2.0	41.331	34670647
bin_1_36075750	Ca1_v2.0	41.331	36075750
bin_1_22217171	Ca1_v2.0	41.331	22217171
bin_1_36254982	Ca1_v2.0	41.331	36254982
bin_1_36279132	Ca1_v2.0	41.331	36279132
bin_1_28373888	Ca1_v2.0	41.331	28373888
bin_1_15993572	Ca1_v2.0	41.331	15993572
bin_1_34558025	Ca1_v2.0	41.5494	34558025
bin_1_39402613	Ca1_v2.0	41.7677	39402613
bin_1_34657592	Ca1_v2.0	41.7677	34657592
bin_1_35806236	Ca1_v2.0	41.7677	35806236
bin_1_34380619	Ca1_v2.0	41.7677	34380619
bin_1_44540544	Ca1_v2.0	41.9846	44540544
bin_1_41997922	Ca1_v2.0	42.203	41997922
bin_1_41934255	Ca1_v2.0	42.203	41934255
bin_1_34365188	Ca1_v2.0	42.4199	34365188
bin_1_39083208	Ca1_v2.0	42.4199	39083208
bin_1_39584446	Ca1_v2.0	42.4199	39584446
bin_1_40975207	Ca1_v2.0	42.4199	40975207
bin_1_33771654	Ca1_v2.0	42.4199	33771654
bin_1_39678066	Ca1_v2.0	42.4199	39678066
bin_1_39284398	Ca1_v2.0	42.4199	39284398
bin_1_40256624	Ca1_v2.0	42.858	40256624
bin_1_40483452	Ca1_v2.0	42.858	40483452
bin_1_40245586	Ca1_v2.0	42.858	40245586
bin_1_17457759	Ca1_v2.0	43.0774	17457759
bin_1_17078055	Ca1_v2.0	43.0774	17078055
bin_1_40317386	Ca1_v2.0	43.0774	40317386
bin_1_17812555	Ca1_v2.0	43.0774	17812555
bin_1_20053715	Ca1_v2.0	43.0774	20053715
bin_1_36739192	Ca1_v2.0	43.0774	36739192
bin_1_15637390	Ca1_v2.0	43.9668	15637390
bin_1_15506992	Ca1_v2.0	44.1819	15506992
bin_1_14918851	Ca1_v2.0	44.1819	14918851
bin_1_15123449	Ca1_v2.0	44.1819	15123449
bin_1_47091399	Ca1_v2.0	45.763	47091399
bin_1_47790738	Ca1_v2.0	55.1423	47790738
bin_1_47838313	Ca1_v2.0	55.3173	47838313
bin_1_48548670	Ca1_v2.0	55.7332	48548670
bin_1_48603500	Ca1_v2.0	62.2942	48603500
bin_1_48560689	Ca1_v2.0	62.2942	48560689
bin_1_48609549	Ca1_v2.0	62.5151	48609549
bin_1_48614346	Ca1_v2.0	62.7363	48614346
bin_1_48640841	Ca1_v2.0	62.9574	48640841
bin_1_48646102	Ca1_v2.0	63.1785	48646102
bin_1_48647943	Ca1_v2.0	63.3996	48647943
bin_1_48660087	Ca1_v2.0	63.3996	48660087
bin_1_48675995	Ca1_v2.0	63.6204	48675995
bin_1_48693666	Ca1_v2.0	63.8411	48693666
bin_1_48716584	Ca1_v2.0	64.0619	48716584
bin_1_48708379	Ca1_v2.0	64.0619	48708379
bin_1_48721226	Ca1_v2.0	64.2828	48721226
bin_1_48808321	Ca1_v2.0	64.2828	48808321
bin_1_48728060	Ca1_v2.0	64.2828	48728060
bin_1_48743970	Ca1_v2.0	64.2828	48743970
bin_1_49460351	Ca1_v2.0	64.7293	49460351
bin_1_49538817	Ca1_v2.0	64.9487	49538817
bin_1_50305525	Ca1_v2.0	65.395	50305525
bin_1_49679855	Ca1_v2.0	65.395	49679855
bin_1_50341787	Ca1_v2.0	70.7427	50341787
bin_1_50450703	Ca1_v2.0	71.3848	50450703
bin_1_50540344	Ca1_v2.0	71.6018	50540344
bin_1_50568208	Ca1_v2.0	71.821	50568208
bin_1_50586943	Ca1_v2.0	71.821	50586943
bin_1_50594802	Ca1_v2.0	71.821	50594802
bin_1_50585468	Ca1_v2.0	71.821	50585468
bin_1_50752601	Ca1_v2.0	72.0399	50752601
bin_1_50855947	Ca1_v2.0	72.2584	50855947
bin_1_50864198	Ca1_v2.0	72.477	50864198
bin_1_51133343	Ca1_v2.0	72.6886	51133343
bin_1_51182619	Ca1_v2.0	74.2735	51182619
bin_1_51225552	Ca1_v2.0	74.7078	51225552
bin_1_51226249	Ca1_v2.0	74.9219	51226249
bin_1_51407761	Ca1_v2.0	75.8124	51407761
bin_1_51599889	Ca1_v2.0	76.3533	51599889
bin_1_51876679	Ca1_v2.0	76.3533	51876679
bin_1_51424416	Ca1_v2.0	76.4555	51424416
bin_1_51418899	Ca1_v2.0	76.6727	51418899
bin_1_51329512	Ca1_v2.0	77.1137	51329512
bin_1_51318644	Ca1_v2.0	77.331	51318644
bin_1_51266027	Ca1_v2.0	77.5493	51266027
bin_1_51226437	Ca1_v2.0	77.5493	51226437
bin_1_51225977	Ca1_v2.0	77.5493	51225977
bin_1_51890074	Ca1_v2.0	81.8292	51890074
bin_1_51915709	Ca1_v2.0	82.2487	51915709
bin_1_51939272	Ca1_v2.0	82.6887	51939272
bin_1_51962447	Ca1_v2.0	82.9061	51962447
bin_1_52003520	Ca1_v2.0	83.1246	52003520
bin_1_52036162	Ca1_v2.0	83.1246	52036162
bin_1_52094446	Ca1_v2.0	83.3431	52094446
bin_1_52166342	Ca1_v2.0	83.5617	52166342
bin_1_52196290	Ca1_v2.0	83.7802	52196290
bin_1_52207794	Ca1_v2.0	83.9987	52207794
bin_1_52237327	Ca1_v2.0	84.2161	52237327
bin_1_52285544	Ca1_v2.0	84.6574	52285544
bin_1_52325515	Ca1_v2.0	84.8748	52325515
bin_1_52348186	Ca1_v2.0	85.0933	52348186
bin_1_52439692	Ca1_v2.0	85.3117	52439692
bin_1_52483793	Ca1_v2.0	85.5301	52483793
bin_1_52523517	Ca1_v2.0	85.7485	52523517
bin_1_52549625	Ca1_v2.0	85.9668	52549625
bin_1_52590183	Ca1_v2.0	86.1852	52590183
bin_1_52725774	Ca1_v2.0	86.4035	52725774
bin_1_52772851	Ca1_v2.0	86.6219	52772851
bin_1_52819806	Ca1_v2.0	86.8402	52819806
bin_1_52867939	Ca1_v2.0	87.0583	52867939
bin_1_54367034	Ca1_v2.0	87.0583	54367034
bin_2_763953	Ca2_v2.0	0	763953
bin_2_854008	Ca2_v2.0	5e-08	854008
bin_2_858616	Ca2_v2.0	0.218038	858616
bin_2_919730	Ca2_v2.0	0.218038	919730
bin_2_991110	Ca2_v2.0	0.436585	991110
bin_2_1017482	Ca2_v2.0	0.654023	1017482
bin_2_1126230	Ca2_v2.0	1.09421	1126230
bin_2_1141517	Ca2_v2.0	1.53327	1141517
bin_2_1153239	Ca2_v2.0	1.9723	1153239
bin_2_1148550	Ca2_v2.0	1.9723	1148550
bin_2_1158491	Ca2_v2.0	2.19107	1158491
bin_2_2243988	Ca2_v2.0	2.37258	2243988
bin_2_2244322	Ca2_v2.0	10.036	2244322
bin_2_2244559	Ca2_v2.0	10.4403	2244559
bin_2_2303387	Ca2_v2.0	10.658	2303387
bin_2_2320522	Ca2_v2.0	10.8756	2320522
bin_2_2350165	Ca2_v2.0	11.3174	2350165
bin_2_2367002	Ca2_v2.0	11.5349	2367002
bin_2_2372285	Ca2_v2.0	11.5349	2372285
bin_2_2406954	Ca2_v2.0	11.7536	2406954
bin_2_2543962	Ca2_v2.0	11.9724	2543962
bin_2_2585391	Ca2_v2.0	12.1911	2585391
bin_2_2758350	Ca2_v2.0	12.4076	2758350
bin_2_2834124	Ca2_v2.0	13.073	2834124
bin_2_2908064	Ca2_v2.0	13.5112	2908064
bin_2_2958461	Ca2_v2.0	13.9517	2958461
bin_2_3140012	Ca2_v2.0	14.1693	3140012
bin_2_3235424	Ca2_v2.0	14.3866	3235424
bin_2_3347701	Ca2_v2.0	14.8278	3347701
bin_2_3448227	Ca2_v2.0	15.0452	3448227
bin_2_3823105	Ca2_v2.0	15.2637	3823105
bin_2_3779942	Ca2_v2.0	15.2637	3779942
bin_2_3848807	Ca2_v2.0	15.4823	3848807
bin_2_3829116	Ca2_v2.0	15.4823	3829116
bin_2_4504492	Ca2_v2.0	15.7008	4504492
bin_2_3865605	Ca2_v2.0	15.7008	3865605
bin_2_5755504	Ca2_v2.0	15.9089	5755504
bin_2_6479212	Ca2_v2.0	18.2053	6479212
bin_2_6600025	Ca2_v2.0	19.7839	6600025
bin_2_6677823	Ca2_v2.0	19.995	6677823
bin_2_7897107	Ca2_v2.0	20.4293	7897107
bin_2_7920939	Ca2_v2.0	22.2522	7920939
bin_2_8280024	Ca2_v2.0	22.6854	8280024
bin_2_8283378	Ca2_v2.0	22.6854	8283378
bin_2_8286559	Ca2_v2.0	22.9044	8286559
bin_2_8341800	Ca2_v2.0	23.1234	8341800
bin_2_8369464	Ca2_v2.0	23.3413	8369464
bin_2_8571862	Ca2_v2.0	23.7833	8571862
bin_2_8801377	Ca2_v2.0	24.0011	8801377
bin_2_8817208	Ca2_v2.0	24.2199	8817208
bin_2_8835250	Ca2_v2.0	24.2199	8835250
bin_2_8857997	Ca2_v2.0	24.4387	8857997
bin_2_9055434	Ca2_v2.0	24.6561	9055434
bin_2_9533848	Ca2_v2.0	25.0971	9533848
bin_2_9648510	Ca2_v2.0	25.3143	9648510
bin_2_9571711	Ca2_v2.0	25.3143	9571711
bin_2_9662661	Ca2_v2.0	25.5327	9662661
bin_2_9737649	Ca2_v2.0	25.7499	9737649
bin_2_9986187	Ca2_v2.0	26.1897	9986187
bin_2_10210780	Ca2_v2.0	26.1897	10210780
bin_2_10292871	Ca2_v2.0	26.4081	10292871
bin_2_10690156	Ca2_v2.0	26.6264	10690156
bin_2_10320537	Ca2_v2.0	26.6264	10320537
bin_2_10372984	Ca2_v2.0	26.6264	10372984
bin_2_10792805	Ca2_v2.0	27.0662	10792805
bin_2_11120849	Ca2_v2.0	27.2835	11120849
bin_2_11441417	Ca2_v2.0	27.5018	11441417
bin_2_11208606	Ca2_v2.0	27.5018	11208606
bin_2_11580932	Ca2_v2.0	27.7202	11580932
bin_2_11467804	Ca2_v2.0	27.7202	11467804
bin_2_11587852	Ca2_v2.0	27.9385	11587852
bin_2_11592348	Ca2_v2.0	28.1569	11592348
bin_2_11626111	Ca2_v2.0	28.3752	11626111
bin_2_15090046	Ca2_v2.0	28.5936	15090046
bin_2_11786582	Ca2_v2.0	28.5936	11786582
bin_2_21241608	Ca2_v2.0	28.5936	21241608
bin_2_13479431	Ca2_v2.0	28.5936	13479431
bin_2_15012342	Ca2_v2.0	28.5936	15012342
bin_2_13763031	Ca2_v2.0	28.5936	13763031
bin_2_36281140	Ca2_v2.0	28.5936	36281140
bin_2_11805119	Ca2_v2.0	28.5936	11805119
bin_2_27512509	Ca2_v2.0	28.5936	27512509
bin_2_32070224	Ca2_v2.0	28.5936	32070224
bin_2_29158368	Ca2_v2.0	28.5936	29158368
bin_2_26341516	Ca2_v2.0	28.5936	26341516
bin_2_28792754	Ca2_v2.0	28.5936	28792754
bin_2_20863036	Ca2_v2.0	28.5936	20863036
bin_2_36633522	Ca2_v2.0	28.5936	36633522
bin_2_13735501	Ca2_v2.0	28.5936	13735501
bin_2_19756059	Ca2_v2.0	28.5936	19756059
bin_2_30784890	Ca2_v2.0	28.5936	30784890
bin_2_26230280	Ca2_v2.0	28.5936	26230280
bin_2_27073264	Ca2_v2.0	28.5936	27073264
bin_2_20871162	Ca2_v2.0	28.5936	20871162
bin_2_26717675	Ca2_v2.0	28.5936	26717675
bin_2_34443896	Ca2_v2.0	28.5936	34443896
bin_2_13925011	Ca2_v2.0	28.5936	13925011
bin_2_20282266	Ca2_v2.0	28.5936	20282266
bin_2_28758044	Ca2_v2.0	28.5936	28758044
bin_2_13614811	Ca2_v2.0	28.5936	13614811
bin_2_13830993	Ca2_v2.0	28.5936	13830993
bin_2_12196147	Ca2_v2.0	28.5936	12196147
bin_2_12036167	Ca2_v2.0	28.5936	12036167
bin_2_12095467	Ca2_v2.0	28.5936	12095467
bin_2_23655506	Ca2_v2.0	28.5936	23655506
bin_2_14953054	Ca2_v2.0	28.5936	14953054
bin_2_15114090	Ca2_v2.0	28.5936	15114090
bin_2_13724292	Ca2_v2.0	28.5936	13724292
bin_2_13797507	Ca2_v2.0	28.5936	13797507
bin_2_20210454	Ca2_v2.0	28.5936	20210454
bin_2_15833064	Ca2_v2.0	28.5936	15833064
bin_2_16424201	Ca2_v2.0	28.5936	16424201
bin_2_13812549	Ca2_v2.0	28.5936	13812549
bin_2_13333493	Ca2_v2.0	28.5936	13333493
bin_2_26581486	Ca2_v2.0	28.5936	26581486
bin_2_13385935	Ca2_v2.0	28.5936	13385935
bin_2_28402105	Ca2_v2.0	28.5936	28402105
bin_2_19879842	Ca2_v2.0	28.5936	19879842
bin_2_35202075	Ca2_v2.0	28.8105	35202075
bin_2_14876422	Ca2_v2.0	28.8105	14876422
bin_2_23805845	Ca2_v2.0	28.8105	23805845
bin_2_35163713	Ca2_v2.0	28.8105	35163713
bin_2_34478969	Ca2_v2.0	28.8105	34478969
bin_2_13715285	Ca2_v2.0	29.0273	13715285
bin_2_20298153	Ca2_v2.0	29.0273	20298153
bin_2_14763741	Ca2_v2.0	29.0273	14763741
bin_2_36512538	Ca2_v2.0	29.0273	36512538
bin_2_39366693	Ca2_v2.0	29.2457	39366693
bin_2_39396994	Ca2_v2.0	29.4641	39396994
bin_2_39497739	Ca2_v2.0	29.6824	39497739
bin_2_39982732	Ca2_v2.0	29.9008	39982732
bin_2_39953061	Ca2_v2.0	29.9008	39953061
bin_2_40105839	Ca2_v2.0	30.1169	40105839
bin_2_40464455	Ca2_v2.0	30.7824	40464455
bin_2_40488604	Ca2_v2.0	30.9984	40488604
bin_2_40507650	Ca2_v2.0	30.9984	40507650
bin_2_40574360	Ca2_v2.0	31.2169	40574360
bin_2_40595312	Ca2_v2.0	31.4354	40595312
bin_2_40705418	Ca2_v2.0	31.6539	40705418
bin_2_40819529	Ca2_v2.0	31.8724	40819529
bin_2_41068344	Ca2_v2.0	32.0909	41068344
bin_2_41353991	Ca2_v2.0	32.3082	41353991
bin_2_41405818	Ca2_v2.0	32.7494	41405818
bin_2_41424543	Ca2_v2.0	32.9668	41424543
bin_2_41941154	Ca2_v2.0	33.1853	41941154
bin_2_41528978	Ca2_v2.0	33.1853	41528978
bin_2_42253384	Ca2_v2.0	33.8526	42253384
bin_2_42510397	Ca2_v2.0	34.07	42510397
bin_2_42619042	Ca2_v2.0	34.2898	42619042
bin_2_42660057	Ca2_v2.0	34.5095	42660057
bin_2_42970152	Ca2_v2.0	34.7292	42970152
bin_2_42775306	Ca2_v2.0	34.7292	42775306
bin_2_43264211	Ca2_v2.0	34.949	43264211
bin_2_43423887	Ca2_v2.0	35.1688	43423887
bin_2_43873115	Ca2_v2.0	35.3886	43873115
bin_2_45080446	Ca2_v2.0	35.6014	45080446
bin_2_45087590	Ca2_v2.0	37.1962	45087590
bin_2_45855037	Ca2_v2.0	37.4056	45855037
bin_2_45939998	Ca2_v2.0	38.2989	45939998
bin_2_45865220	Ca2_v2.0	38.4916	45865220
bin_2_45868582	Ca2_v2.0	38.4916	45868582
bin_2_46182330	Ca2_v2.0	38.4916	46182330
bin_2_46312856	Ca2_v2.0	38.7111	46312856
bin_2_46632522	Ca2_v2.0	38.7111	46632522
bin_2_46197344	Ca2_v2.0	38.7111	46197344
bin_2_46686861	Ca2_v2.0	38.9294	46686861
bin_2_46633184	Ca2_v2.0	38.9294	46633184
bin_2_46858537	Ca2_v2.0	39.1478	46858537
bin_2_47228317	Ca2_v2.0	39.1478	47228317
bin_2_47169496	Ca2_v2.0	39.1478	47169496
bin_2_48020961	Ca2_v2.0	39.1478	48020961
bin_2_47067089	Ca2_v2.0	39.1478	47067089
bin_2_48094380	Ca2_v2.0	39.3661	48094380
bin_2_48135282	Ca2_v2.0	39.5845	48135282
bin_2_48177864	Ca2_v2.0	39.8028	48177864
bin_2_48204992	Ca2_v2.0	40.0197	48204992
bin_2_48529197	Ca2_v2.0	40.2381	48529197
bin_2_48559973	Ca2_v2.0	40.4565	48559973
bin_2_48915590	Ca2_v2.0	40.6734	48915590
bin_2_49017515	Ca2_v2.0	40.8836	49017515
bin_2_49130416	Ca2_v2.0	42.7036	49130416
bin_2_49167545	Ca2_v2.0	42.914	49167545
bin_2_49227063	Ca2_v2.0	43.3564	49227063
bin_2_49251763	Ca2_v2.0	43.7987	49251763
bin_2_49313616	Ca2_v2.0	44.0172	49313616
bin_2_49339914	Ca2_v2.0	44.2357	49339914
bin_2_49417299	Ca2_v2.0	44.6792	49417299
bin_2_49568587	Ca2_v2.0	44.8977	49568587
bin_2_49572380	Ca2_v2.0	45.1175	49572380
bin_2_49636826	Ca2_v2.0	45.3372	49636826
bin_2_49777388	Ca2_v2.0	45.5523	49777388
bin_2_49884924	Ca2_v2.0	46.6818	49884924
bin_2_49979955	Ca2_v2.0	46.895	49979955
bin_2_50440434	Ca2_v2.0	47.5624	50440434
bin_2_50682169	Ca2_v2.0	48.4547	50682169
bin_2_50830832	Ca2_v2.0	49.5809	50830832
bin_2_50906519	Ca2_v2.0	49.7964	50906519
bin_2_50970034	Ca2_v2.0	50.0166	50970034
bin_2_50988170	Ca2_v2.0	50.2367	50988170
bin_2_51007540	Ca2_v2.0	50.4569	51007540
bin_2_50991100	Ca2_v2.0	50.4569	50991100
bin_2_51487136	Ca2_v2.0	50.6769	51487136
bin_2_51654779	Ca2_v2.0	50.8889	51654779
bin_2_51654856	Ca2_v2.0	52.7224	51654856
bin_2_51659683	Ca2_v2.0	52.9343	51659683
bin_2_51657270	Ca2_v2.0	52.9343	51657270
bin_2_51665247	Ca2_v2.0	53.1507	51665247
bin_2_51675372	Ca2_v2.0	54.0455	51675372
bin_2_51665382	Ca2_v2.0	54.0455	51665382
bin_2_51675386	Ca2_v2.0	54.2653	51675386
bin_2_51733949	Ca2_v2.0	54.485	51733949
bin_2_51676701	Ca2_v2.0	54.485	51676701
bin_2_51850820	Ca2_v2.0	54.7047	51850820
bin_2_51895505	Ca2_v2.0	54.9232	51895505
bin_2_51909557	Ca2_v2.0	55.3667	51909557
bin_2_51924347	Ca2_v2.0	55.5852	51924347
bin_2_51933089	Ca2_v2.0	55.8048	51933089
bin_2_51933494	Ca2_v2.0	56.0244	51933494
bin_2_51935050	Ca2_v2.0	56.2433	51935050
bin_2_51956858	Ca2_v2.0	56.3947	51956858
bin_2_51934119	Ca2_v2.0	56.3947	51934119
bin_2_52723162	Ca2_v2.0	56.3947	52723162
bin_3_14868475	Ca3_v2.0	0	14868475
bin_3_18881407	Ca3_v2.0	5e-08	18881407
bin_3_14553360	Ca3_v2.0	0.217087	14553360
bin_3_14532922	Ca3_v2.0	0.217087	14532922
bin_3_12667015	Ca3_v2.0	0.435422	12667015
bin_3_12532732	Ca3_v2.0	0.653784	12532732
bin_3_42390375	Ca3_v2.0	0.872118	42390375
bin_3_18565245	Ca3_v2.0	0.872118	18565245
bin_3_30167514	Ca3_v2.0	0.872118	30167514
bin_3_34585443	Ca3_v2.0	0.872118	34585443
bin_3_42776622	Ca3_v2.0	0.872118	42776622
bin_3_4542659	Ca3_v2.0	0.872119	4542659
bin_3_7459372	Ca3_v2.0	0.872119	7459372
bin_3_7380642	Ca3_v2.0	0.872119	7380642
bin_3_17406445	Ca3_v2.0	1.09046	17406445
bin_3_726383	Ca3_v2.0	1.09046	726383
bin_3_32905463	Ca3_v2.0	1.09046	32905463
bin_3_11192281	Ca3_v2.0	1.09046	11192281
bin_3_24229056	Ca3_v2.0	1.09046	24229056
bin_3_3039684	Ca3_v2.0	1.09046	3039684
bin_3_16112913	Ca3_v2.0	1.09046	16112913
bin_3_25890502	Ca3_v2.0	1.09046	25890502
bin_3_5038541	Ca3_v2.0	1.09046	5038541
bin_3_45829018	Ca3_v2.0	1.09046	45829018
bin_3_44869266	Ca3_v2.0	1.09046	44869266
bin_3_6706300	Ca3_v2.0	1.09046	6706300
bin_3_24852158	Ca3_v2.0	1.09046	24852158
bin_3_45207716	Ca3_v2.0	1.09046	45207716
bin_3_38482302	Ca3_v2.0	1.09046	38482302
bin_3_6917532	Ca3_v2.0	1.09046	6917532
bin_3_45891976	Ca3_v2.0	1.09046	45891976
bin_3_42915517	Ca3_v2.0	1.09046	42915517
bin_3_5809218	Ca3_v2.0	1.09046	5809218
bin_3_39157684	Ca3_v2.0	1.09046	39157684
bin_3_14881411	Ca3_v2.0	1.09046	14881411
bin_3_26188922	Ca3_v2.0	1.09046	26188922
bin_3_29725711	Ca3_v2.0	1.09046	29725711
bin_3_26227419	Ca3_v2.0	1.30734	26227419
bin_3_27757699	Ca3_v2.0	1.30734	27757699
bin_3_28559871	Ca3_v2.0	1.30734	28559871
bin_3_2574369	Ca3_v2.0	1.52422	2574369
bin_3_3019890	Ca3_v2.0	1.52422	3019890
bin_3_17434129	Ca3_v2.0	1.52422	17434129
bin_3_45678382	Ca3_v2.0	1.52422	45678382
bin_3_3265538	Ca3_v2.0	1.52422	3265538
bin_3_48346233	Ca3_v2.0	1.52422	48346233
bin_3_16044799	Ca3_v2.0	1.52422	16044799
bin_3_39781401	Ca3_v2.0	1.52422	39781401
bin_3_1806621	Ca3_v2.0	1.52422	1806621
bin_3_18266839	Ca3_v2.0	1.52422	18266839
bin_3_32004809	Ca3_v2.0	1.52422	32004809
bin_3_40727053	Ca3_v2.0	1.52422	40727053
bin_3_1581800	Ca3_v2.0	1.52422	1581800
bin_3_44800552	Ca3_v2.0	1.52422	44800552
bin_3_30161485	Ca3_v2.0	1.52422	30161485
bin_3_9804672	Ca3_v2.0	1.52422	9804672
bin_3_29649376	Ca3_v2.0	1.52422	29649376
bin_3_15399538	Ca3_v2.0	1.52422	15399538
bin_3_22403210	Ca3_v2.0	1.52422	22403210
bin_3_11141126	Ca3_v2.0	1.52422	11141126
bin_3_32914396	Ca3_v2.0	1.52422	32914396
bin_3_30424304	Ca3_v2.0	1.52422	30424304
bin_3_23795768	Ca3_v2.0	1.52422	23795768
bin_3_2996401	Ca3_v2.0	1.52422	2996401
bin_3_15752136	Ca3_v2.0	1.52422	15752136
bin_3_49664416	Ca3_v2.0	1.52422	49664416
bin_3_49809543	Ca3_v2.0	1.52422	49809543
bin_3_46405824	Ca3_v2.0	1.52422	46405824
bin_3_39002469	Ca3_v2.0	1.52422	39002469
bin_3_16595065	Ca3_v2.0	1.52422	16595065
bin_3_7890016	Ca3_v2.0	1.52422	7890016
bin_3_33329653	Ca3_v2.0	1.52422	33329653
bin_3_30371313	Ca3_v2.0	1.52422	30371313
bin_3_48874567	Ca3_v2.0	1.52422	48874567
bin_3_2813520	Ca3_v2.0	1.52422	2813520
bin_3_43735932	Ca3_v2.0	1.52422	43735932
bin_3_44774904	Ca3_v2.0	1.52422	44774904
bin_3_43033568	Ca3_v2.0	1.52422	43033568
bin_3_24456123	Ca3_v2.0	1.52422	24456123
bin_3_7098359	Ca3_v2.0	1.52422	7098359
bin_3_25788313	Ca3_v2.0	1.52422	25788313
bin_3_41793052	Ca3_v2.0	1.52422	41793052
bin_3_28807658	Ca3_v2.0	1.52422	28807658
bin_3_3529902	Ca3_v2.0	1.52422	3529902
bin_3_23875430	Ca3_v2.0	1.52422	23875430
bin_3_8134342	Ca3_v2.0	1.52422	8134342
bin_3_44536097	Ca3_v2.0	1.52422	44536097
bin_3_46160658	Ca3_v2.0	1.52422	46160658
bin_3_3705409	Ca3_v2.0	1.52422	3705409
bin_3_6379996	Ca3_v2.0	1.52422	6379996
bin_3_49457154	Ca3_v2.0	1.52422	49457154
bin_3_3992351	Ca3_v2.0	1.74256	3992351
bin_3_23414220	Ca3_v2.0	1.74256	23414220
bin_3_16614958	Ca3_v2.0	1.74256	16614958
bin_3_33957328	Ca3_v2.0	1.74256	33957328
bin_3_19503216	Ca3_v2.0	1.74256	19503216
bin_3_23623165	Ca3_v2.0	1.74256	23623165
bin_3_41597607	Ca3_v2.0	1.74256	41597607
bin_3_7879826	Ca3_v2.0	1.74256	7879826
bin_3_33752406	Ca3_v2.0	1.74256	33752406
bin_3_34470200	Ca3_v2.0	1.74256	34470200
bin_3_36243511	Ca3_v2.0	1.74256	36243511
bin_3_35290417	Ca3_v2.0	1.74256	35290417
bin_3_45923106	Ca3_v2.0	1.74256	45923106
bin_3_19555250	Ca3_v2.0	1.74256	19555250
bin_3_41156459	Ca3_v2.0	1.74256	41156459
bin_3_4753771	Ca3_v2.0	1.74256	4753771
bin_3_12530178	Ca3_v2.0	1.74256	12530178
bin_3_12330990	Ca3_v2.0	1.9609	12330990
bin_3_21753253	Ca3_v2.0	1.9609	21753253
bin_3_32831062	Ca3_v2.0	1.9609	32831062
bin_3_32488645	Ca3_v2.0	1.9609	32488645
bin_3_21596425	Ca3_v2.0	1.9609	21596425
bin_3_36180154	Ca3_v2.0	1.9609	36180154
bin_3_3836773	Ca3_v2.0	1.9609	3836773
bin_3_20396924	Ca3_v2.0	1.9609	20396924
bin_3_22299695	Ca3_v2.0	1.9609	22299695
bin_3_35794505	Ca3_v2.0	1.9609	35794505
bin_3_21609661	Ca3_v2.0	1.9609	21609661
bin_3_4562184	Ca3_v2.0	1.9609	4562184
bin_3_42484866	Ca3_v2.0	1.9609	42484866
bin_3_11750900	Ca3_v2.0	2.17778	11750900
bin_3_11610787	Ca3_v2.0	2.17778	11610787
bin_3_11610785	Ca3_v2.0	2.39613	11610785
bin_3_41885066	Ca3_v2.0	2.61301	41885066
bin_3_45855010	Ca3_v2.0	2.61301	45855010
bin_3_21521547	Ca3_v2.0	2.61301	21521547
bin_3_11260486	Ca3_v2.0	2.61301	11260486
bin_3_22087728	Ca3_v2.0	2.61301	22087728
bin_3_52159457	Ca3_v2.0	3.05164	52159457
bin_3_52902888	Ca3_v2.0	3.05164	52902888
bin_3_53541038	Ca3_v2.0	3.05164	53541038
bin_3_52236018	Ca3_v2.0	3.05164	52236018
bin_3_51684915	Ca3_v2.0	3.26998	51684915
bin_3_50441601	Ca3_v2.0	3.26998	50441601
bin_3_54090751	Ca3_v2.0	3.26998	54090751
bin_3_50471298	Ca3_v2.0	3.26998	50471298
bin_3_51374518	Ca3_v2.0	3.26998	51374518
bin_3_50367642	Ca3_v2.0	3.26998	50367642
bin_3_51518648	Ca3_v2.0	3.26998	51518648
bin_3_50470574	Ca3_v2.0	3.26998	50470574
bin_3_49911051	Ca3_v2.0	3.26998	49911051
bin_3_49986649	Ca3_v2.0	3.26998	49986649
bin_3_52488007	Ca3_v2.0	3.48833	52488007
bin_3_51967234	Ca3_v2.0	3.48833	51967234
bin_3_54296187	Ca3_v2.0	3.70667	54296187
bin_3_54755769	Ca3_v2.0	3.70667	54755769
bin_3_54296184	Ca3_v2.0	3.70667	54296184
bin_3_54762853	Ca3_v2.0	3.92496	54762853
bin_3_55912020	Ca3_v2.0	4.1433	55912020
bin_3_55129098	Ca3_v2.0	4.1433	55129098
bin_3_54257841	Ca3_v2.0	4.1433	54257841
bin_3_56018437	Ca3_v2.0	4.58319	56018437
bin_3_56059241	Ca3_v2.0	4.8005	56059241
bin_3_56872699	Ca3_v2.0	5.01892	56872699
bin_3_56784141	Ca3_v2.0	5.01892	56784141
bin_3_56443982	Ca3_v2.0	5.01892	56443982
bin_3_56933237	Ca3_v2.0	5.01892	56933237
bin_3_57037432	Ca3_v2.0	5.23734	57037432
bin_3_57197773	Ca3_v2.0	5.45579	57197773
bin_3_57260390	Ca3_v2.0	5.67423	57260390
bin_3_57261838	Ca3_v2.0	5.89265	57261838
bin_3_57269913	Ca3_v2.0	5.89265	57269913
bin_3_57622112	Ca3_v2.0	6.11107	57622112
bin_3_57460114	Ca3_v2.0	6.11107	57460114
bin_3_57288467	Ca3_v2.0	6.11107	57288467
bin_3_57758445	Ca3_v2.0	6.32941	57758445
bin_3_58019878	Ca3_v2.0	6.54777	58019878
bin_3_58204531	Ca3_v2.0	6.76612	58204531
bin_3_58429215	Ca3_v2.0	6.98107	58429215
bin_3_58735188	Ca3_v2.0	7.86972	58735188
bin_3_59005624	Ca3_v2.0	8.75847	59005624
bin_3_59249958	Ca3_v2.0	8.97345	59249958
bin_3_59259004	Ca3_v2.0	9.19184	59259004
bin_3_59279061	Ca3_v2.0	9.40911	59279061
bin_3_59337718	Ca3_v2.0	9.84892	59337718
bin_3_59330012	Ca3_v2.0	9.84892	59330012
bin_3_59347150	Ca3_v2.0	10.0673	59347150
bin_3_59690344	Ca3_v2.0	10.2856	59690344
bin_3_59770976	Ca3_v2.0	10.5028	59770976
bin_3_59791899	Ca3_v2.0	10.9426	59791899
bin_3_60010414	Ca3_v2.0	11.3824	60010414
bin_3_60030733	Ca3_v2.0	11.5996	60030733
bin_3_60146471	Ca3_v2.0	11.818	60146471
bin_3_60220040	Ca3_v2.0	12.033	60220040
bin_3_60238306	Ca3_v2.0	12.9251	60238306
bin_3_60244959	Ca3_v2.0	13.1401	60244959
bin_3_60343466	Ca3_v2.0	13.3585	60343466
bin_3_60588711	Ca3_v2.0	13.5769	60588711
bin_3_60496078	Ca3_v2.0	13.5769	60496078
bin_3_60809473	Ca3_v2.0	14.0155	60809473
bin_3_60855035	Ca3_v2.0	14.4553	60855035
bin_3_60857610	Ca3_v2.0	14.6725	60857610
bin_3_61017283	Ca3_v2.0	14.8897	61017283
bin_3_61059227	Ca3_v2.0	15.3306	61059227
bin_3_61150522	Ca3_v2.0	15.5478	61150522
bin_3_61569738	Ca3_v2.0	15.5478	61569738
bin_3_61659667	Ca3_v2.0	15.7662	61659667
bin_3_61602596	Ca3_v2.0	15.7662	61602596
bin_3_61708172	Ca3_v2.0	15.9834	61708172
bin_3_61752676	Ca3_v2.0	16.4243	61752676
bin_3_61914894	Ca3_v2.0	16.6415	61914894
bin_3_62283150	Ca3_v2.0	16.8599	62283150
bin_3_62355679	Ca3_v2.0	17.076	62355679
bin_3_62413187	Ca3_v2.0	17.7415	62413187
bin_3_62467357	Ca3_v2.0	17.9576	62467357
bin_3_62499244	Ca3_v2.0	18.1748	62499244
bin_3_62510707	Ca3_v2.0	18.6157	62510707
bin_3_62545197	Ca3_v2.0	18.8318	62545197
bin_3_62566087	Ca3_v2.0	19.2727	62566087
bin_3_62630742	Ca3_v2.0	19.4899	62630742
bin_3_62850274	Ca3_v2.0	19.7083	62850274
bin_3_64541322	Ca3_v2.0	19.9244	64541322
bin_3_65869107	Ca3_v2.0	20.5477	65869107
bin_3_65900175	Ca3_v2.0	29.116	65900175
bin_3_65939615	Ca3_v2.0	29.5127	65939615
bin_3_65956880	Ca3_v2.0	30.1771	65956880
bin_3_66205065	Ca3_v2.0	30.3932	66205065
bin_3_66468770	Ca3_v2.0	30.6115	66468770
bin_3_66522963	Ca3_v2.0	30.8299	66522963
bin_3_66541485	Ca3_v2.0	31.0482	66541485
bin_3_66843573	Ca3_v2.0	31.2654	66843573
bin_3_66853498	Ca3_v2.0	31.7042	66853498
bin_3_66944928	Ca3_v2.0	32.3663	66944928
bin_3_66984077	Ca3_v2.0	33.0285	66984077
bin_3_67002043	Ca3_v2.0	33.4672	67002043
bin_3_67147769	Ca3_v2.0	33.6845	67147769
bin_3_67405214	Ca3_v2.0	33.903	67405214
bin_3_67217323	Ca3_v2.0	33.903	67217323
bin_3_67422502	Ca3_v2.0	34.7906	67422502
bin_3_67435313	Ca3_v2.0	35.2282	67435313
bin_3_67444994	Ca3_v2.0	35.4455	67444994
bin_3_67463399	Ca3_v2.0	35.6628	67463399
bin_3_67522374	Ca3_v2.0	36.1038	67522374
bin_3_67548693	Ca3_v2.0	36.3211	67548693
bin_3_67554454	Ca3_v2.0	36.5384	67554454
bin_3_67620478	Ca3_v2.0	36.9794	67620478
bin_3_67674108	Ca3_v2.0	37.1967	67674108
bin_3_67766333	Ca3_v2.0	37.4128	67766333
bin_3_67772987	Ca3_v2.0	38.0783	67772987
bin_3_67777183	Ca3_v2.0	38.2944	67777183
bin_3_67782091	Ca3_v2.0	38.5128	67782091
bin_3_67801389	Ca3_v2.0	38.7311	67801389
bin_3_67899756	Ca3_v2.0	38.9495	67899756
bin_3_67923074	Ca3_v2.0	39.1678	67923074
bin_3_68071283	Ca3_v2.0	39.3862	68071283
bin_3_68104069	Ca3_v2.0	39.6045	68104069
bin_3_68128634	Ca3_v2.0	39.8229	68128634
bin_3_68140400	Ca3_v2.0	40.0413	68140400
bin_3_68172889	Ca3_v2.0	40.2597	68172889
bin_3_68312746	Ca3_v2.0	40.4769	68312746
bin_3_68442303	Ca3_v2.0	40.9167	68442303
bin_3_68446194	Ca3_v2.0	40.9167	68446194
bin_3_68562963	Ca3_v2.0	41.1351	68562963
bin_3_68589078	Ca3_v2.0	41.3534	68589078
bin_3_68603283	Ca3_v2.0	41.5718	68603283
bin_3_68737835	Ca3_v2.0	41.789	68737835
bin_3_68804742	Ca3_v2.0	42.2299	68804742
bin_3_68819035	Ca3_v2.0	42.4471	68819035
bin_3_68822679	Ca3_v2.0	42.4471	68822679
bin_3_68841653	Ca3_v2.0	42.6655	68841653
bin_3_68996533	Ca3_v2.0	42.8839	68996533
bin_3_69151245	Ca3_v2.0	43.1	69151245
bin_3_69230867	Ca3_v2.0	43.7632	69230867
bin_3_69177848	Ca3_v2.0	43.7632	69177848
bin_3_69646157	Ca3_v2.0	43.9815	69646157
bin_3_69770911	Ca3_v2.0	44.1999	69770911
bin_3_69780047	Ca3_v2.0	44.4182	69780047
bin_3_69814316	Ca3_v2.0	44.6366	69814316
bin_3_69833073	Ca3_v2.0	44.8549	69833073
bin_3_69886547	Ca3_v2.0	45.0733	69886547
bin_3_70023070	Ca3_v2.0	45.2916	70023070
bin_3_70150058	Ca3_v2.0	45.5089	70150058
bin_3_70210897	Ca3_v2.0	45.9498	70210897
bin_3_70267785	Ca3_v2.0	46.167	70267785
bin_3_70461680	Ca3_v2.0	46.3853	70461680
bin_3_70480371	Ca3_v2.0	46.6037	70480371
bin_3_70542288	Ca3_v2.0	46.822	70542288
bin_3_70543762	Ca3_v2.0	47.0404	70543762
bin_3_70570402	Ca3_v2.0	47.2587	70570402
bin_3_70638777	Ca3_v2.0	47.4771	70638777
bin_3_70653519	Ca3_v2.0	47.692	70653519
bin_3_70665057	Ca3_v2.0	48.5841	70665057
bin_3_70701199	Ca3_v2.0	48.7991	70701199
bin_3_70793691	Ca3_v2.0	49.0175	70793691
bin_3_70830028	Ca3_v2.0	49.2358	70830028
bin_3_71079404	Ca3_v2.0	49.4542	71079404
bin_3_71065762	Ca3_v2.0	49.4542	71065762
bin_3_71010685	Ca3_v2.0	49.4542	71010685
bin_3_71084847	Ca3_v2.0	49.6726	71084847
bin_3_71217391	Ca3_v2.0	49.8888	71217391
bin_3_71229543	Ca3_v2.0	50.5522	71229543
bin_3_71246236	Ca3_v2.0	51.2157	71246236
bin_3_71389507	Ca3_v2.0	51.4319	71389507
bin_3_71318697	Ca3_v2.0	51.4319	71318697
bin_3_71430571	Ca3_v2.0	51.8717	71430571
bin_3_71438687	Ca3_v2.0	52.089	71438687
bin_3_71585534	Ca3_v2.0	52.3052	71585534
bin_3_71708800	Ca3_v2.0	52.9685	71708800
bin_3_71630273	Ca3_v2.0	52.9685	71630273
bin_3_71764511	Ca3_v2.0	54.0842	71764511
bin_3_71782014	Ca3_v2.0	54.5209	71782014
bin_3_71841421	Ca3_v2.0	54.7382	71841421
bin_3_71920214	Ca3_v2.0	54.9568	71920214
bin_3_71943185	Ca3_v2.0	55.173	71943185
bin_3_72294244	Ca3_v2.0	55.8378	72294244
bin_3_72318442	Ca3_v2.0	56.2768	72318442
bin_3_72462073	Ca3_v2.0	56.4942	72462073
bin_3_72602804	Ca3_v2.0	56.6998	72602804
bin_3_72627002	Ca3_v2.0	59.4854	72627002
bin_3_72637358	Ca3_v2.0	59.6898	72637358
bin_3_72874440	Ca3_v2.0	60.1311	72874440
bin_3_72893633	Ca3_v2.0	60.3484	72893633
bin_3_72928239	Ca3_v2.0	60.567	72928239
bin_3_72994608	Ca3_v2.0	60.7844	72994608
bin_3_73079371	Ca3_v2.0	61.2256	73079371
bin_3_73121126	Ca3_v2.0	61.443	73121126
bin_3_73151559	Ca3_v2.0	61.6615	73151559
bin_3_73172388	Ca3_v2.0	61.88	73172388
bin_3_73260435	Ca3_v2.0	61.88	73260435
bin_3_73272911	Ca3_v2.0	62.0984	73272911
bin_3_73290026	Ca3_v2.0	62.3164	73290026
bin_3_76723173	Ca3_v2.0	62.3164	76723173
bin_4_1990791	Ca4_v2.0	0	1990791
bin_4_2180493	Ca4_v2.0	5e-08	2180493
bin_4_2212999	Ca4_v2.0	1.34984	2212999
bin_4_2214331	Ca4_v2.0	1.78408	2214331
bin_4_2265824	Ca4_v2.0	2.2218	2265824
bin_4_2270052	Ca4_v2.0	2.88646	2270052
bin_4_2287876	Ca4_v2.0	3.10266	2287876
bin_4_2453926	Ca4_v2.0	3.32001	2453926
bin_4_2656445	Ca4_v2.0	3.75997	2656445
bin_4_2684785	Ca4_v2.0	3.75997	2684785
bin_4_2689756	Ca4_v2.0	4.20004	2689756
bin_4_2786622	Ca4_v2.0	4.41745	2786622
bin_4_2859875	Ca4_v2.0	4.63485	2859875
bin_4_2991981	Ca4_v2.0	5.07496	2991981
bin_4_3051062	Ca4_v2.0	5.51507	3051062
bin_4_3230734	Ca4_v2.0	5.73247	3230734
bin_4_3291112	Ca4_v2.0	5.95099	3291112
bin_4_3396210	Ca4_v2.0	5.95099	3396210
bin_4_3469909	Ca4_v2.0	6.16939	3469909
bin_4_3477801	Ca4_v2.0	6.38781	3477801
bin_4_3532174	Ca4_v2.0	6.60623	3532174
bin_4_3739695	Ca4_v2.0	6.82463	3739695
bin_4_3764830	Ca4_v2.0	7.04305	3764830
bin_4_3780787	Ca4_v2.0	7.26146	3780787
bin_4_3881546	Ca4_v2.0	7.47982	3881546
bin_4_3895524	Ca4_v2.0	7.69817	3895524
bin_4_3988855	Ca4_v2.0	7.91651	3988855
bin_4_3987846	Ca4_v2.0	7.91651	3987846
bin_4_4074791	Ca4_v2.0	8.13488	4074791
bin_4_4094840	Ca4_v2.0	8.35327	4094840
bin_4_4141075	Ca4_v2.0	8.57166	4141075
bin_4_4249117	Ca4_v2.0	8.79004	4249117
bin_4_4266953	Ca4_v2.0	9.00843	4266953
bin_4_4281613	Ca4_v2.0	9.22681	4281613
bin_4_4284649	Ca4_v2.0	9.4452	4284649
bin_4_4285438	Ca4_v2.0	9.66359	4285438
bin_4_4340693	Ca4_v2.0	9.88196	4340693
bin_4_4310068	Ca4_v2.0	9.88196	4310068
bin_4_4376052	Ca4_v2.0	10.1003	4376052
bin_4_4509494	Ca4_v2.0	10.1003	4509494
bin_4_4431725	Ca4_v2.0	10.1003	4431725
bin_4_4546172	Ca4_v2.0	10.3164	4546172
bin_4_4610881	Ca4_v2.0	10.9798	4610881
bin_4_4738261	Ca4_v2.0	11.6407	4738261
bin_4_4689606	Ca4_v2.0	11.6407	4689606
bin_4_4738829	Ca4_v2.0	11.6407	4738829
bin_4_4740405	Ca4_v2.0	11.8591	4740405
bin_4_4744026	Ca4_v2.0	12.0774	4744026
bin_4_4747646	Ca4_v2.0	12.2958	4747646
bin_4_4748131	Ca4_v2.0	12.5141	4748131
bin_4_4754444	Ca4_v2.0	12.7325	4754444
bin_4_4783901	Ca4_v2.0	12.9508	4783901
bin_4_4878510	Ca4_v2.0	13.1681	4878510
bin_4_4887081	Ca4_v2.0	13.609	4887081
bin_4_5014006	Ca4_v2.0	13.8262	5014006
bin_4_5184339	Ca4_v2.0	14.0445	5184339
bin_4_5223776	Ca4_v2.0	14.2629	5223776
bin_4_5233892	Ca4_v2.0	14.4813	5233892
bin_4_5319566	Ca4_v2.0	14.6996	5319566
bin_4_5240792	Ca4_v2.0	14.6996	5240792
bin_4_6994430	Ca4_v2.0	14.9182	6994430
bin_4_5391085	Ca4_v2.0	14.9182	5391085
bin_4_7098230	Ca4_v2.0	15.1354	7098230
bin_4_9062055	Ca4_v2.0	15.7524	9062055
bin_4_9409061	Ca4_v2.0	26.2679	9409061
bin_4_9422763	Ca4_v2.0	28.5242	9422763
bin_4_9450807	Ca4_v2.0	28.7308	9450807
bin_4_9832350	Ca4_v2.0	29.397	9832350
bin_4_9523568	Ca4_v2.0	29.397	9523568
bin_4_9839786	Ca4_v2.0	29.6159	9839786
bin_4_9862202	Ca4_v2.0	29.8336	9862202
bin_4_9932125	Ca4_v2.0	30.2733	9932125
bin_4_9958137	Ca4_v2.0	30.9391	9958137
bin_4_10342689	Ca4_v2.0	31.1557	10342689
bin_4_10274761	Ca4_v2.0	31.1557	10274761
bin_4_10552303	Ca4_v2.0	31.3685	10552303
bin_4_10592319	Ca4_v2.0	32.7215	10592319
bin_4_10596199	Ca4_v2.0	32.9343	10596199
bin_4_10601334	Ca4_v2.0	33.1529	10601334
bin_4_10803596	Ca4_v2.0	33.3714	10803596
bin_4_10884715	Ca4_v2.0	33.59	10884715
bin_4_10990800	Ca4_v2.0	33.8085	10990800
bin_4_11049412	Ca4_v2.0	34.0271	11049412
bin_4_11050079	Ca4_v2.0	34.2445	11050079
bin_4_11051244	Ca4_v2.0	34.6859	11051244
bin_4_11101132	Ca4_v2.0	34.9033	11101132
bin_4_11697430	Ca4_v2.0	35.1126	11697430
bin_4_11712555	Ca4_v2.0	37.1718	11712555
bin_4_11730268	Ca4_v2.0	37.3811	11730268
bin_4_11762083	Ca4_v2.0	37.5996	11762083
bin_4_11833541	Ca4_v2.0	37.5996	11833541
bin_4_11881448	Ca4_v2.0	37.818	11881448
bin_4_11889383	Ca4_v2.0	38.0363	11889383
bin_4_12687869	Ca4_v2.0	38.2442	12687869
bin_4_12799158	Ca4_v2.0	40.5403	12799158
bin_4_12888101	Ca4_v2.0	40.9695	12888101
bin_4_12956613	Ca4_v2.0	41.4093	12956613
bin_4_12982942	Ca4_v2.0	41.6266	12982942
bin_4_12996942	Ca4_v2.0	41.8438	12996942
bin_4_12997237	Ca4_v2.0	42.2836	12997237
bin_4_13009659	Ca4_v2.0	42.7233	13009659
bin_4_13091366	Ca4_v2.0	42.9406	13091366
bin_4_13152424	Ca4_v2.0	43.1589	13152424
bin_4_13231508	Ca4_v2.0	43.3761	13231508
bin_4_13232639	Ca4_v2.0	43.817	13232639
bin_4_13270975	Ca4_v2.0	44.0343	13270975
bin_4_13318157	Ca4_v2.0	44.2526	13318157
bin_4_13386001	Ca4_v2.0	44.471	13386001
bin_4_13417117	Ca4_v2.0	44.6893	13417117
bin_4_13626099	Ca4_v2.0	44.9077	13626099
bin_4_13644061	Ca4_v2.0	45.126	13644061
bin_4_13682500	Ca4_v2.0	45.3444	13682500
bin_4_13703528	Ca4_v2.0	45.3444	13703528
bin_4_13980171	Ca4_v2.0	45.5625	13980171
bin_4_14009573	Ca4_v2.0	45.5625	14009573
bin_4_14586352	Ca4_v2.0	45.7812	14586352
bin_4_15173956	Ca4_v2.0	45.9793	15173956
bin_4_15269595	Ca4_v2.0	50.2863	15269595
bin_4_15520625	Ca4_v2.0	50.7049	15520625
bin_4_15722191	Ca4_v2.0	51.3596	15722191
bin_4_15729787	Ca4_v2.0	53.6573	15729787
bin_4_15767012	Ca4_v2.0	53.8654	15767012
bin_4_15793453	Ca4_v2.0	54.0841	15793453
bin_4_15820024	Ca4_v2.0	54.0841	15820024
bin_4_15858824	Ca4_v2.0	54.3026	15858824
bin_4_16062356	Ca4_v2.0	54.3026	16062356
bin_4_16106930	Ca4_v2.0	54.521	16106930
bin_4_16147204	Ca4_v2.0	54.7393	16147204
bin_4_16155542	Ca4_v2.0	54.9577	16155542
bin_4_16176611	Ca4_v2.0	55.176	16176611
bin_4_16543713	Ca4_v2.0	55.3943	16543713
bin_4_16176791	Ca4_v2.0	55.3943	16176791
bin_4_16640142	Ca4_v2.0	56.2784	16640142
bin_4_16750563	Ca4_v2.0	57.3911	16750563
bin_4_16807461	Ca4_v2.0	57.3911	16807461
bin_4_16939958	Ca4_v2.0	57.8308	16939958
bin_4_16985639	Ca4_v2.0	58.0481	16985639
bin_4_16987844	Ca4_v2.0	58.2653	16987844
bin_4_17048773	Ca4_v2.0	58.7051	17048773
bin_4_17167752	Ca4_v2.0	59.1426	17167752
bin_4_17228708	Ca4_v2.0	59.8069	17228708
bin_4_17239607	Ca4_v2.0	60.0208	17239607
bin_4_17245459	Ca4_v2.0	60.6865	17245459
bin_4_17257889	Ca4_v2.0	60.9026	17257889
bin_4_17709487	Ca4_v2.0	61.121	17709487
bin_4_17797210	Ca4_v2.0	61.3383	17797210
bin_4_17805435	Ca4_v2.0	61.7794	17805435
bin_4_17833462	Ca4_v2.0	61.9966	17833462
bin_4_17942974	Ca4_v2.0	62.2151	17942974
bin_4_18013395	Ca4_v2.0	62.4335	18013395
bin_4_18078667	Ca4_v2.0	62.4335	18078667
bin_4_18147827	Ca4_v2.0	62.6519	18147827
bin_4_18215348	Ca4_v2.0	62.8703	18215348
bin_4_18427445	Ca4_v2.0	63.0887	18427445
bin_4_18366024	Ca4_v2.0	63.0887	18366024
bin_4_18461622	Ca4_v2.0	63.3071	18461622
bin_4_18475964	Ca4_v2.0	63.3071	18475964
bin_4_18480713	Ca4_v2.0	63.3071	18480713
bin_4_18740537	Ca4_v2.0	63.3071	18740537
bin_4_19794984	Ca4_v2.0	63.5263	19794984
bin_4_19726063	Ca4_v2.0	63.5263	19726063
bin_4_18768718	Ca4_v2.0	63.5263	18768718
bin_4_18804224	Ca4_v2.0	63.7455	18804224
bin_4_18804225	Ca4_v2.0	63.9624	18804225
bin_4_19214387	Ca4_v2.0	63.9624	19214387
bin_4_19248167	Ca4_v2.0	64.1808	19248167
bin_4_19287040	Ca4_v2.0	64.3965	19287040
bin_4_19886862	Ca4_v2.0	64.8364	19886862
bin_4_19838514	Ca4_v2.0	64.8364	19838514
bin_4_20190207	Ca4_v2.0	65.0547	20190207
bin_4_20390080	Ca4_v2.0	65.0547	20390080
bin_4_20536616	Ca4_v2.0	65.2731	20536616
bin_4_20543850	Ca4_v2.0	65.2731	20543850
bin_4_21195812	Ca4_v2.0	65.4915	21195812
bin_4_20604144	Ca4_v2.0	65.4915	20604144
bin_4_20955207	Ca4_v2.0	65.4915	20955207
bin_4_20551192	Ca4_v2.0	65.4915	20551192
bin_4_21279123	Ca4_v2.0	66.1549	21279123
bin_4_21864642	Ca4_v2.0	66.3711	21864642
bin_4_21702099	Ca4_v2.0	66.3711	21702099
bin_4_21747225	Ca4_v2.0	66.3711	21747225
bin_4_21637251	Ca4_v2.0	66.3711	21637251
bin_4_22309545	Ca4_v2.0	66.3711	22309545
bin_4_23214409	Ca4_v2.0	66.5895	23214409
bin_4_22474884	Ca4_v2.0	66.5895	22474884
bin_4_23547860	Ca4_v2.0	66.8079	23547860
bin_4_23711055	Ca4_v2.0	67.0263	23711055
bin_4_23829242	Ca4_v2.0	67.2436	23829242
bin_4_23847006	Ca4_v2.0	67.6835	23847006
bin_4_23929551	Ca4_v2.0	68.1223	23929551
bin_4_23941138	Ca4_v2.0	68.1223	23941138
bin_4_24239203	Ca4_v2.0	68.3407	24239203
bin_4_24530436	Ca4_v2.0	68.559	24530436
bin_4_24439167	Ca4_v2.0	68.559	24439167
bin_4_24355682	Ca4_v2.0	68.559	24355682
bin_4_24606998	Ca4_v2.0	68.559	24606998
bin_4_25199447	Ca4_v2.0	68.7784	25199447
bin_4_24895573	Ca4_v2.0	68.7784	24895573
bin_4_25103209	Ca4_v2.0	68.9967	25103209
bin_4_25129530	Ca4_v2.0	68.9967	25129530
bin_4_26004990	Ca4_v2.0	68.9967	26004990
bin_4_26122369	Ca4_v2.0	69.214	26122369
bin_4_26290638	Ca4_v2.0	69.4323	26290638
bin_4_26172885	Ca4_v2.0	69.4323	26172885
bin_4_26226703	Ca4_v2.0	69.4323	26226703
bin_4_26366503	Ca4_v2.0	69.4323	26366503
bin_4_26588134	Ca4_v2.0	69.6507	26588134
bin_4_26730557	Ca4_v2.0	69.6507	26730557
bin_4_26927360	Ca4_v2.0	69.8691	26927360
bin_4_26950634	Ca4_v2.0	70.0875	26950634
bin_4_26952393	Ca4_v2.0	70.0875	26952393
bin_4_29920382	Ca4_v2.0	70.3059	29920382
bin_4_28529656	Ca4_v2.0	70.3059	28529656
bin_4_27006348	Ca4_v2.0	70.3059	27006348
bin_4_28707207	Ca4_v2.0	70.3059	28707207
bin_4_27081435	Ca4_v2.0	70.3059	27081435
bin_4_28426133	Ca4_v2.0	70.3059	28426133
bin_4_27053244	Ca4_v2.0	70.3059	27053244
bin_4_28120921	Ca4_v2.0	70.3059	28120921
bin_4_28730930	Ca4_v2.0	70.5242	28730930
bin_4_29108397	Ca4_v2.0	70.5242	29108397
bin_4_39925020	Ca4_v2.0	70.7426	39925020
bin_4_44468231	Ca4_v2.0	70.7426	44468231
bin_4_44792884	Ca4_v2.0	70.7426	44792884
bin_4_36220277	Ca4_v2.0	70.7426	36220277
bin_4_30974834	Ca4_v2.0	70.7426	30974834
bin_4_43042459	Ca4_v2.0	70.7426	43042459
bin_4_50587698	Ca4_v2.0	70.7426	50587698
bin_4_36098861	Ca4_v2.0	70.7426	36098861
bin_4_33737521	Ca4_v2.0	70.7426	33737521
bin_4_42897575	Ca4_v2.0	70.7426	42897575
bin_4_40368735	Ca4_v2.0	70.7426	40368735
bin_4_47109811	Ca4_v2.0	70.9609	47109811
bin_4_40171282	Ca4_v2.0	70.9609	40171282
bin_4_32506132	Ca4_v2.0	70.9609	32506132
bin_4_39955048	Ca4_v2.0	70.9609	39955048
bin_4_43285922	Ca4_v2.0	70.9609	43285922
bin_4_44730989	Ca4_v2.0	70.9609	44730989
bin_4_51267044	Ca4_v2.0	70.9609	51267044
bin_4_30254065	Ca4_v2.0	70.9609	30254065
bin_4_38754818	Ca4_v2.0	70.9609	38754818
bin_4_38777826	Ca4_v2.0	70.9609	38777826
bin_4_49275106	Ca4_v2.0	70.9609	49275106
bin_4_41894619	Ca4_v2.0	70.9609	41894619
bin_4_38220138	Ca4_v2.0	70.9609	38220138
bin_4_36579211	Ca4_v2.0	70.9609	36579211
bin_4_39967817	Ca4_v2.0	70.9609	39967817
bin_4_36928317	Ca4_v2.0	70.9609	36928317
bin_4_31377164	Ca4_v2.0	70.9609	31377164
bin_4_45959058	Ca4_v2.0	70.9609	45959058
bin_4_33152796	Ca4_v2.0	70.9609	33152796
bin_4_34321050	Ca4_v2.0	70.9609	34321050
bin_4_39971266	Ca4_v2.0	70.9609	39971266
bin_4_32173694	Ca4_v2.0	70.9609	32173694
bin_4_32614887	Ca4_v2.0	70.9609	32614887
bin_4_43556488	Ca4_v2.0	70.9609	43556488
bin_4_39472327	Ca4_v2.0	70.9609	39472327
bin_4_35491656	Ca4_v2.0	70.9609	35491656
bin_4_51204122	Ca4_v2.0	70.9609	51204122
bin_4_37640724	Ca4_v2.0	70.9609	37640724
bin_4_39908254	Ca4_v2.0	70.9609	39908254
bin_4_34749806	Ca4_v2.0	70.9609	34749806
bin_4_35569843	Ca4_v2.0	70.9609	35569843
bin_4_45931039	Ca4_v2.0	70.9609	45931039
bin_4_39998837	Ca4_v2.0	70.9609	39998837
bin_4_30615785	Ca4_v2.0	70.9609	30615785
bin_4_38610251	Ca4_v2.0	70.9609	38610251
bin_4_47166234	Ca4_v2.0	70.9609	47166234
bin_4_36514686	Ca4_v2.0	70.9609	36514686
bin_4_42389437	Ca4_v2.0	70.9609	42389437
bin_4_30628097	Ca4_v2.0	70.9609	30628097
bin_4_51558776	Ca4_v2.0	71.1792	51558776
bin_4_53249009	Ca4_v2.0	71.1792	53249009
bin_4_51558804	Ca4_v2.0	71.1792	51558804
bin_4_52026642	Ca4_v2.0	71.1792	52026642
bin_4_52037997	Ca4_v2.0	71.1792	52037997
bin_4_53884739	Ca4_v2.0	71.619	53884739
bin_4_55298586	Ca4_v2.0	71.8362	55298586
bin_4_54312342	Ca4_v2.0	71.8362	54312342
bin_4_55278176	Ca4_v2.0	71.8362	55278176
bin_4_55900256	Ca4_v2.0	72.0546	55900256
bin_4_56038020	Ca4_v2.0	72.0546	56038020
bin_4_55901256	Ca4_v2.0	72.0546	55901256
bin_4_55999195	Ca4_v2.0	72.0546	55999195
bin_4_55984770	Ca4_v2.0	72.0546	55984770
bin_4_55405926	Ca4_v2.0	72.2729	55405926
bin_4_54462490	Ca4_v2.0	72.2729	54462490
bin_4_53505398	Ca4_v2.0	72.4913	53505398
bin_4_53925831	Ca4_v2.0	72.4913	53925831
bin_4_53375487	Ca4_v2.0	72.708	53375487
bin_4_51937631	Ca4_v2.0	73.0766	51937631
bin_4_52343919	Ca4_v2.0	73.0766	52343919
bin_4_53846847	Ca4_v2.0	73.4467	53846847
bin_4_55582671	Ca4_v2.0	73.6642	55582671
bin_4_55643003	Ca4_v2.0	73.6642	55643003
bin_4_55576334	Ca4_v2.0	73.6642	55576334
bin_4_55620626	Ca4_v2.0	73.6642	55620626
bin_4_55714107	Ca4_v2.0	73.6642	55714107
bin_4_55837245	Ca4_v2.0	73.8826	55837245
bin_4_55725769	Ca4_v2.0	73.8826	55725769
bin_4_56850075	Ca4_v2.0	74.101	56850075
bin_4_56268164	Ca4_v2.0	74.101	56268164
bin_4_56888344	Ca4_v2.0	74.101	56888344
bin_4_56614764	Ca4_v2.0	74.101	56614764
bin_4_56218168	Ca4_v2.0	74.3193	56218168
bin_4_56047416	Ca4_v2.0	74.3193	56047416
bin_4_57022705	Ca4_v2.0	74.5376	57022705
bin_4_56917471	Ca4_v2.0	74.5376	56917471
bin_4_57048576	Ca4_v2.0	74.5376	57048576
bin_4_56995686	Ca4_v2.0	74.5376	56995686
bin_4_57305390	Ca4_v2.0	74.7527	57305390
bin_4_57467296	Ca4_v2.0	75.6414	57467296
bin_4_57844020	Ca4_v2.0	75.6414	57844020
bin_4_57924337	Ca4_v2.0	75.8597	57924337
bin_4_57942428	Ca4_v2.0	76.0781	57942428
bin_4_57965793	Ca4_v2.0	76.2965	57965793
bin_4_58400960	Ca4_v2.0	76.2965	58400960
bin_4_58581510	Ca4_v2.0	76.5149	58581510
bin_4_58549867	Ca4_v2.0	76.5149	58549867
bin_4_58632600	Ca4_v2.0	76.7332	58632600
bin_4_58749357	Ca4_v2.0	76.9516	58749357
bin_4_58756218	Ca4_v2.0	77.17	58756218
bin_4_58845720	Ca4_v2.0	77.3884	58845720
bin_4_58913324	Ca4_v2.0	77.6067	58913324
bin_4_58952054	Ca4_v2.0	77.8251	58952054
bin_4_58998809	Ca4_v2.0	78.0435	58998809
bin_4_59084483	Ca4_v2.0	78.0435	59084483
bin_4_58963072	Ca4_v2.0	78.0435	58963072
bin_4_59095997	Ca4_v2.0	78.0435	59095997
bin_4_59196131	Ca4_v2.0	78.2619	59196131
bin_4_59243412	Ca4_v2.0	78.4804	59243412
bin_4_59286110	Ca4_v2.0	78.6977	59286110
bin_4_59314200	Ca4_v2.0	79.1376	59314200
bin_4_59340152	Ca4_v2.0	79.5775	59340152
bin_4_59365266	Ca4_v2.0	79.7949	59365266
bin_4_59400474	Ca4_v2.0	80.0133	59400474
bin_4_59637991	Ca4_v2.0	80.0133	59637991
bin_4_59677257	Ca4_v2.0	80.2317	59677257
bin_4_59687769	Ca4_v2.0	80.4502	59687769
bin_4_59698285	Ca4_v2.0	80.6686	59698285
bin_4_59710679	Ca4_v2.0	80.887	59710679
bin_4_59717827	Ca4_v2.0	81.1055	59717827
bin_4_59719842	Ca4_v2.0	81.1055	59719842
bin_4_59720168	Ca4_v2.0	81.3238	59720168
bin_4_59722036	Ca4_v2.0	81.3238	59722036
bin_4_59831933	Ca4_v2.0	81.5411	59831933
bin_4_59867995	Ca4_v2.0	81.982	59867995
bin_4_60135977	Ca4_v2.0	82.1992	60135977
bin_4_60264512	Ca4_v2.0	82.4164	60264512
bin_4_60389963	Ca4_v2.0	82.8516	60389963
bin_4_60411266	Ca4_v2.0	84.201	60411266
bin_4_60523797	Ca4_v2.0	84.634	60523797
bin_4_60548711	Ca4_v2.0	85.2985	60548711
bin_4_60693286	Ca4_v2.0	85.5146	60693286
bin_4_60853211	Ca4_v2.0	85.7297	60853211
bin_4_60897850	Ca4_v2.0	86.6197	60897850
bin_4_60929551	Ca4_v2.0	87.2808	60929551
bin_4_60950561	Ca4_v2.0	87.7184	60950561
bin_4_60973753	Ca4_v2.0	87.7184	60973753
bin_4_60986733	Ca4_v2.0	88.1581	60986733
bin_4_61098615	Ca4_v2.0	88.3754	61098615
bin_4_61116448	Ca4_v2.0	88.5937	61116448
bin_4_61109163	Ca4_v2.0	88.5937	61109163
bin_4_61374477	Ca4_v2.0	88.5937	61374477
bin_4_61116350	Ca4_v2.0	88.5937	61116350
bin_4_61449617	Ca4_v2.0	89.2537	61449617
bin_4_61449925	Ca4_v2.0	90.1403	61449925
bin_4_61449864	Ca4_v2.0	90.1403	61449864
bin_4_61449812	Ca4_v2.0	90.1403	61449812
bin_4_61450377	Ca4_v2.0	90.3587	61450377
bin_4_61451274	Ca4_v2.0	90.5771	61451274
bin_4_61451305	Ca4_v2.0	90.7955	61451305
bin_4_61452172	Ca4_v2.0	91.0139	61452172
bin_4_61465881	Ca4_v2.0	91.2323	61465881
bin_4_61509206	Ca4_v2.0	91.4507	61509206
bin_4_61548073	Ca4_v2.0	91.4507	61548073
bin_4_61548502	Ca4_v2.0	91.4507	61548502
bin_4_61479492	Ca4_v2.0	91.4507	61479492
bin_4_61499355	Ca4_v2.0	91.4507	61499355
bin_4_61721928	Ca4_v2.0	91.4507	61721928
bin_4_61740339	Ca4_v2.0	91.8905	61740339
bin_4_61864655	Ca4_v2.0	92.1078	61864655
bin_4_61795706	Ca4_v2.0	92.1078	61795706
bin_4_61883875	Ca4_v2.0	92.5465	61883875
bin_4_61910088	Ca4_v2.0	92.5465	61910088
bin_4_61867592	Ca4_v2.0	92.5465	61867592
bin_4_61865675	Ca4_v2.0	92.5465	61865675
bin_4_61867135	Ca4_v2.0	92.5465	61867135
bin_4_61910368	Ca4_v2.0	92.7651	61910368
bin_4_61944395	Ca4_v2.0	92.9836	61944395
bin_4_61958073	Ca4_v2.0	93.2022	61958073
bin_4_61952235	Ca4_v2.0	93.2022	61952235
bin_4_62101062	Ca4_v2.0	93.4217	62101062
bin_4_62219254	Ca4_v2.0	93.6354	62219254
bin_4_62259732	Ca4_v2.0	94.9927	62259732
bin_4_62259740	Ca4_v2.0	95.2064	62259740
bin_4_62259734	Ca4_v2.0	95.2064	62259734
bin_4_62355676	Ca4_v2.0	95.2064	62355676
bin_4_62451611	Ca4_v2.0	95.4179	62451611
bin_4_62456177	Ca4_v2.0	97.2453	62456177
bin_4_62458173	Ca4_v2.0	97.4568	62458173
bin_4_62470495	Ca4_v2.0	97.4568	62470495
bin_4_62508918	Ca4_v2.0	98.1189	62508918
bin_4_62555403	Ca4_v2.0	98.1189	62555403
bin_4_62737140	Ca4_v2.0	98.3375	62737140
bin_4_62929390	Ca4_v2.0	98.5481	62929390
bin_4_63061143	Ca4_v2.0	100.37	63061143
bin_4_63190363	Ca4_v2.0	100.574	63190363
bin_4_63190374	Ca4_v2.0	102.154	63190374
bin_4_63190811	Ca4_v2.0	102.154	63190811
bin_4_63190444	Ca4_v2.0	102.154	63190444
bin_4_63190959	Ca4_v2.0	102.372	63190959
bin_4_63191332	Ca4_v2.0	102.591	63191332
bin_4_63191477	Ca4_v2.0	102.809	63191477
bin_4_63199112	Ca4_v2.0	103.028	63199112
bin_4_63200796	Ca4_v2.0	103.028	63200796
bin_4_63201512	Ca4_v2.0	103.028	63201512
bin_4_63733972	Ca4_v2.0	103.246	63733972
bin_4_63734097	Ca4_v2.0	103.246	63734097
bin_4_63736393	Ca4_v2.0	103.465	63736393
bin_4_63745954	Ca4_v2.0	103.465	63745954
bin_4_63734190	Ca4_v2.0	103.465	63734190
bin_4_63752482	Ca4_v2.0	103.683	63752482
bin_4_63752786	Ca4_v2.0	103.902	63752786
bin_4_64140575	Ca4_v2.0	104.12	64140575
bin_4_64595103	Ca4_v2.0	104.316	64595103
bin_4_64699894	Ca4_v2.0	108.869	64699894
bin_4_64700269	Ca4_v2.0	111.629	64700269
bin_4_64700558	Ca4_v2.0	112.056	64700558
bin_4_64702910	Ca4_v2.0	112.495	64702910
bin_4_64703040	Ca4_v2.0	112.713	64703040
bin_4_64703077	Ca4_v2.0	112.931	64703077
bin_4_64742890	Ca4_v2.0	113.149	64742890
bin_4_64792201	Ca4_v2.0	113.368	64792201
bin_4_64827127	Ca4_v2.0	113.586	64827127
bin_4_64828699	Ca4_v2.0	113.804	64828699
bin_4_65001342	Ca4_v2.0	114.023	65001342
bin_4_65125718	Ca4_v2.0	114.023	65125718
bin_4_65132003	Ca4_v2.0	114.463	65132003
bin_4_65229096	Ca4_v2.0	114.679	65229096
bin_4_65322195	Ca4_v2.0	115.12	65322195
bin_4_65803235	Ca4_v2.0	115.336	65803235
bin_4_65350414	Ca4_v2.0	115.336	65350414
bin_5_79327772	Ca5_v2.0	0	79327772
bin_5_78950582	Ca5_v2.0	5e-08	78950582
bin_5_78895519	Ca5_v2.0	0.439304	78895519
bin_5_78774375	Ca5_v2.0	0.87815	78774375
bin_5_78692075	Ca5_v2.0	1.31812	78692075
bin_5_78654862	Ca5_v2.0	1.53552	78654862
bin_5_78577849	Ca5_v2.0	1.75404	78577849
bin_5_78568665	Ca5_v2.0	1.97256	78568665
bin_5_78548890	Ca5_v2.0	2.19139	78548890
bin_5_78454877	Ca5_v2.0	2.41022	78454877
bin_5_78442471	Ca5_v2.0	2.62336	78442471
bin_5_78425531	Ca5_v2.0	3.97165	78425531
bin_5_78313993	Ca5_v2.0	3.97165	78313993
bin_5_77987915	Ca5_v2.0	4.41287	77987915
bin_5_77887304	Ca5_v2.0	4.63086	77887304
bin_5_77769772	Ca5_v2.0	4.84997	77769772
bin_5_77743202	Ca5_v2.0	5.06906	77743202
bin_5_77669410	Ca5_v2.0	5.06906	77669410
bin_5_77662567	Ca5_v2.0	5.50905	77662567
bin_5_77648188	Ca5_v2.0	5.94905	77648188
bin_5_77435555	Ca5_v2.0	5.94905	77435555
bin_5_77418926	Ca5_v2.0	6.16797	77418926
bin_5_77413617	Ca5_v2.0	6.38691	77413617
bin_5_77376224	Ca5_v2.0	6.60584	77376224
bin_5_77343644	Ca5_v2.0	6.81905	77343644
bin_5_77339673	Ca5_v2.0	8.12049	77339673
bin_5_77272807	Ca5_v2.0	18.8939	77272807
bin_5_74537541	Ca5_v2.0	18.8939	74537541
bin_5_74519483	Ca5_v2.0	19.112	74519483
bin_5_74432293	Ca5_v2.0	19.3303	74432293
bin_5_74398411	Ca5_v2.0	19.5487	74398411
bin_5_74321710	Ca5_v2.0	19.767	74321710
bin_5_74312197	Ca5_v2.0	19.9854	74312197
bin_5_74286663	Ca5_v2.0	20.2037	74286663
bin_5_74277954	Ca5_v2.0	20.4221	74277954
bin_5_74254262	Ca5_v2.0	20.6404	74254262
bin_5_74244151	Ca5_v2.0	20.8588	74244151
bin_5_74223156	Ca5_v2.0	21.0771	74223156
bin_5_74193443	Ca5_v2.0	21.2955	74193443
bin_5_74130249	Ca5_v2.0	21.5138	74130249
bin_5_74121636	Ca5_v2.0	21.7322	74121636
bin_5_74111812	Ca5_v2.0	21.9483	74111812
bin_5_73935576	Ca5_v2.0	22.6138	73935576
bin_5_73762350	Ca5_v2.0	22.8299	73762350
bin_5_73634646	Ca5_v2.0	23.0482	73634646
bin_5_73555514	Ca5_v2.0	23.0482	73555514
bin_5_73408881	Ca5_v2.0	23.2656	73408881
bin_5_73351293	Ca5_v2.0	23.7056	73351293
bin_5_73298891	Ca5_v2.0	24.1459	73298891
bin_5_73239445	Ca5_v2.0	24.3634	73239445
bin_5_73186879	Ca5_v2.0	24.574	73186879
bin_5_73152950	Ca5_v2.0	26.3958	73152950
bin_5_72925300	Ca5_v2.0	26.6053	72925300
bin_5_72916336	Ca5_v2.0	27.0456	72916336
bin_5_72611327	Ca5_v2.0	27.4848	72611327
bin_5_72572682	Ca5_v2.0	27.9228	72572682
bin_5_72478869	Ca5_v2.0	28.5786	72478869
bin_5_72221098	Ca5_v2.0	30.6358	72221098
bin_5_71342003	Ca5_v2.0	30.8452	71342003
bin_5_71378857	Ca5_v2.0	30.8452	71378857
bin_5_71177823	Ca5_v2.0	30.8452	71177823
bin_5_71437116	Ca5_v2.0	30.8452	71437116
bin_5_71339250	Ca5_v2.0	30.8452	71339250
bin_5_71325617	Ca5_v2.0	31.0421	71325617
bin_5_71112359	Ca5_v2.0	31.2606	71112359
bin_5_71011479	Ca5_v2.0	31.4801	71011479
bin_5_70993563	Ca5_v2.0	31.6996	70993563
bin_5_70975275	Ca5_v2.0	31.9192	70975275
bin_5_70965982	Ca5_v2.0	32.1387	70965982
bin_5_70844116	Ca5_v2.0	32.3583	70844116
bin_5_70590336	Ca5_v2.0	32.5674	70590336
bin_5_70576467	Ca5_v2.0	34.8768	70576467
bin_5_70314529	Ca5_v2.0	35.3097	70314529
bin_5_69821295	Ca5_v2.0	35.5281	69821295
bin_5_69942048	Ca5_v2.0	35.5281	69942048
bin_5_69812447	Ca5_v2.0	35.7455	69812447
bin_5_69768587	Ca5_v2.0	36.1854	69768587
bin_5_69738630	Ca5_v2.0	36.1854	69738630
bin_5_69664589	Ca5_v2.0	36.4037	69664589
bin_5_69614173	Ca5_v2.0	36.6209	69614173
bin_5_69579873	Ca5_v2.0	37.0618	69579873
bin_5_69574752	Ca5_v2.0	37.2791	69574752
bin_5_69560882	Ca5_v2.0	37.4974	69560882
bin_5_69557287	Ca5_v2.0	37.7158	69557287
bin_5_69511459	Ca5_v2.0	37.933	69511459
bin_5_69466612	Ca5_v2.0	38.3693	69466612
bin_5_69460671	Ca5_v2.0	39.489	69460671
bin_5_69389549	Ca5_v2.0	39.7028	69389549
bin_5_69289299	Ca5_v2.0	39.9211	69289299
bin_5_69218708	Ca5_v2.0	40.1384	69218708
bin_5_69172359	Ca5_v2.0	40.5793	69172359
bin_5_68815975	Ca5_v2.0	40.7965	68815975
bin_5_68782843	Ca5_v2.0	41.0149	68782843
bin_5_68659356	Ca5_v2.0	41.2333	68659356
bin_5_68598739	Ca5_v2.0	41.4516	68598739
bin_5_68591640	Ca5_v2.0	41.67	68591640
bin_5_68485946	Ca5_v2.0	41.8884	68485946
bin_5_68537330	Ca5_v2.0	41.8884	68537330
bin_5_68374230	Ca5_v2.0	42.1056	68374230
bin_5_68365420	Ca5_v2.0	42.5465	68365420
bin_5_68275676	Ca5_v2.0	42.7637	68275676
bin_5_68271333	Ca5_v2.0	42.9821	68271333
bin_5_68222425	Ca5_v2.0	43.2004	68222425
bin_5_68220618	Ca5_v2.0	43.4142	68220618
bin_5_68186298	Ca5_v2.0	44.5087	68186298
bin_5_68048548	Ca5_v2.0	49.8759	68048548
bin_5_67294316	Ca5_v2.0	50.0684	67294316
bin_5_67582849	Ca5_v2.0	50.0684	67582849
bin_5_66943924	Ca5_v2.0	50.2867	66943924
bin_5_66925068	Ca5_v2.0	50.5051	66925068
bin_5_66918372	Ca5_v2.0	50.7235	66918372
bin_5_66865598	Ca5_v2.0	50.9419	66865598
bin_5_66864429	Ca5_v2.0	51.1603	66864429
bin_5_66587750	Ca5_v2.0	51.3787	66587750
bin_5_66526421	Ca5_v2.0	51.3787	66526421
bin_5_66523233	Ca5_v2.0	51.5971	66523233
bin_5_66514513	Ca5_v2.0	51.8156	66514513
bin_5_66484579	Ca5_v2.0	52.034	66484579
bin_5_66341819	Ca5_v2.0	52.2525	66341819
bin_5_66318345	Ca5_v2.0	52.4709	66318345
bin_5_66303963	Ca5_v2.0	52.4709	66303963
bin_5_66254270	Ca5_v2.0	52.6893	66254270
bin_5_66233631	Ca5_v2.0	52.9077	66233631
bin_5_66223057	Ca5_v2.0	53.1249	66223057
bin_5_66216708	Ca5_v2.0	53.5659	66216708
bin_5_66099685	Ca5_v2.0	53.7832	66099685
bin_5_66115204	Ca5_v2.0	53.7832	66115204
bin_5_66133028	Ca5_v2.0	53.7832	66133028
bin_5_66093033	Ca5_v2.0	54.2235	66093033
bin_5_65909063	Ca5_v2.0	54.4399	65909063
bin_5_65887032	Ca5_v2.0	54.878	65887032
bin_5_65844568	Ca5_v2.0	55.7701	65844568
bin_5_65589632	Ca5_v2.0	55.9831	65589632
bin_5_65439782	Ca5_v2.0	56.6494	65439782
bin_5_65320707	Ca5_v2.0	56.8635	65320707
bin_5_65099973	Ca5_v2.0	57.5299	65099973
bin_5_65022606	Ca5_v2.0	57.7463	65022606
bin_5_64920773	Ca5_v2.0	57.7463	64920773
bin_5_64811837	Ca5_v2.0	57.9638	64811837
bin_5_64609240	Ca5_v2.0	58.4041	64609240
bin_5_64769171	Ca5_v2.0	58.4041	64769171
bin_5_64464746	Ca5_v2.0	58.4041	64464746
bin_5_64100893	Ca5_v2.0	59.066	64100893
bin_5_64052803	Ca5_v2.0	59.066	64052803
bin_5_63974514	Ca5_v2.0	60.88	63974514
bin_5_63778256	Ca5_v2.0	61.0907	63778256
bin_5_63736153	Ca5_v2.0	61.3071	63736153
bin_5_63484664	Ca5_v2.0	61.9713	63484664
bin_5_63400064	Ca5_v2.0	61.9713	63400064
bin_5_63392134	Ca5_v2.0	62.1888	63392134
bin_5_63323473	Ca5_v2.0	62.6303	63323473
bin_5_63223391	Ca5_v2.0	62.8478	63223391
bin_5_63287563	Ca5_v2.0	62.8478	63287563
bin_5_63310425	Ca5_v2.0	62.8478	63310425
bin_5_63215914	Ca5_v2.0	63.0646	63215914
bin_5_63168253	Ca5_v2.0	63.7311	63168253
bin_5_63011407	Ca5_v2.0	64.1712	63011407
bin_5_62655320	Ca5_v2.0	64.3891	62655320
bin_5_62327012	Ca5_v2.0	64.6083	62327012
bin_5_62283195	Ca5_v2.0	64.8263	62283195
bin_5_62247108	Ca5_v2.0	65.2558	62247108
bin_5_62207840	Ca5_v2.0	68.0473	62207840
bin_5_61784129	Ca5_v2.0	68.2526	61784129
bin_5_61326833	Ca5_v2.0	68.6932	61326833
bin_5_61265891	Ca5_v2.0	69.3606	61265891
bin_5_61189434	Ca5_v2.0	69.5777	61189434
bin_5_60483922	Ca5_v2.0	69.5777	60483922
bin_5_60889854	Ca5_v2.0	69.5777	60889854
bin_5_60503572	Ca5_v2.0	69.5777	60503572
bin_5_60468073	Ca5_v2.0	69.7492	60468073
bin_5_3274908	Ca5_v2.0	79.5259	3274908
bin_5_3507890	Ca5_v2.0	79.5259	3507890
bin_5_5842735	Ca5_v2.0	79.7379	5842735
bin_5_3529129	Ca5_v2.0	79.7379	3529129
bin_5_5937891	Ca5_v2.0	80.1765	5937891
bin_5_39052759	Ca5_v2.0	80.1765	39052759
bin_5_14214457	Ca5_v2.0	80.1765	14214457
bin_5_28280681	Ca5_v2.0	80.1765	28280681
bin_5_22435695	Ca5_v2.0	80.1765	22435695
bin_5_8394493	Ca5_v2.0	80.1765	8394493
bin_5_23764927	Ca5_v2.0	80.1765	23764927
bin_5_14355401	Ca5_v2.0	80.1765	14355401
bin_5_30132340	Ca5_v2.0	80.1765	30132340
bin_5_26665640	Ca5_v2.0	80.3934	26665640
bin_5_27760373	Ca5_v2.0	80.3934	27760373
bin_5_18758432	Ca5_v2.0	80.3934	18758432
bin_5_27319046	Ca5_v2.0	80.3934	27319046
bin_5_35633896	Ca5_v2.0	80.6103	35633896
bin_5_28992038	Ca5_v2.0	80.6103	28992038
bin_5_6105452	Ca5_v2.0	80.6103	6105452
bin_5_14262306	Ca5_v2.0	80.6103	14262306
bin_5_48663475	Ca5_v2.0	80.6103	48663475
bin_5_32160671	Ca5_v2.0	80.6103	32160671
bin_5_29510202	Ca5_v2.0	80.6103	29510202
bin_5_38882902	Ca5_v2.0	80.6103	38882902
bin_5_23226482	Ca5_v2.0	80.6103	23226482
bin_5_31467825	Ca5_v2.0	80.6103	31467825
bin_5_23298154	Ca5_v2.0	80.6103	23298154
bin_5_14218309	Ca5_v2.0	80.6103	14218309
bin_5_37589514	Ca5_v2.0	80.6103	37589514
bin_5_28164574	Ca5_v2.0	80.6103	28164574
bin_5_14201255	Ca5_v2.0	80.6103	14201255
bin_5_12017374	Ca5_v2.0	80.8286	12017374
bin_5_6053178	Ca5_v2.0	80.8286	6053178
bin_5_11548190	Ca5_v2.0	80.8286	11548190
bin_5_33397800	Ca5_v2.0	80.8286	33397800
bin_5_18276714	Ca5_v2.0	80.8286	18276714
bin_5_33235407	Ca5_v2.0	80.8286	33235407
bin_5_40273913	Ca5_v2.0	80.8286	40273913
bin_5_31075982	Ca5_v2.0	80.8286	31075982
bin_5_33699568	Ca5_v2.0	80.8286	33699568
bin_5_40012629	Ca5_v2.0	80.8286	40012629
bin_5_38896679	Ca5_v2.0	80.8286	38896679
bin_5_36584536	Ca5_v2.0	80.8286	36584536
bin_5_14086779	Ca5_v2.0	80.8286	14086779
bin_5_12372742	Ca5_v2.0	80.8286	12372742
bin_5_30404130	Ca5_v2.0	80.8286	30404130
bin_5_14190596	Ca5_v2.0	80.8286	14190596
bin_5_48641575	Ca5_v2.0	80.8286	48641575
bin_5_37587328	Ca5_v2.0	80.8286	37587328
bin_5_11555935	Ca5_v2.0	80.8286	11555935
bin_5_32114586	Ca5_v2.0	80.8286	32114586
bin_5_13634547	Ca5_v2.0	80.8286	13634547
bin_5_40454760	Ca5_v2.0	81.047	40454760
bin_5_28515508	Ca5_v2.0	81.047	28515508
bin_5_26402221	Ca5_v2.0	81.047	26402221
bin_5_37832888	Ca5_v2.0	81.047	37832888
bin_5_38910324	Ca5_v2.0	81.047	38910324
bin_5_31675205	Ca5_v2.0	81.047	31675205
bin_5_31860169	Ca5_v2.0	81.047	31860169
bin_5_18790428	Ca5_v2.0	81.047	18790428
bin_5_42252509	Ca5_v2.0	81.047	42252509
bin_5_31106839	Ca5_v2.0	81.047	31106839
bin_5_24750283	Ca5_v2.0	81.047	24750283
bin_5_26305248	Ca5_v2.0	81.047	26305248
bin_5_27856628	Ca5_v2.0	81.047	27856628
bin_5_36767917	Ca5_v2.0	81.047	36767917
bin_5_11306460	Ca5_v2.0	81.047	11306460
bin_5_40843260	Ca5_v2.0	81.047	40843260
bin_5_8816266	Ca5_v2.0	81.047	8816266
bin_5_30394979	Ca5_v2.0	81.047	30394979
bin_5_35585356	Ca5_v2.0	81.047	35585356
bin_5_37622269	Ca5_v2.0	81.047	37622269
bin_5_28121127	Ca5_v2.0	81.047	28121127
bin_5_35620270	Ca5_v2.0	81.047	35620270
bin_5_38518128	Ca5_v2.0	81.047	38518128
bin_5_41903194	Ca5_v2.0	81.047	41903194
bin_5_22108661	Ca5_v2.0	81.2653	22108661
bin_5_19931025	Ca5_v2.0	81.2653	19931025
bin_5_19598098	Ca5_v2.0	81.2653	19598098
bin_5_16829714	Ca5_v2.0	81.2653	16829714
bin_5_16787510	Ca5_v2.0	81.2653	16787510
bin_5_16599013	Ca5_v2.0	81.2653	16599013
bin_5_19157352	Ca5_v2.0	81.2653	19157352
bin_5_40333446	Ca5_v2.0	81.2653	40333446
bin_5_14425286	Ca5_v2.0	81.2653	14425286
bin_5_42335394	Ca5_v2.0	81.2653	42335394
bin_5_22706901	Ca5_v2.0	81.2653	22706901
bin_5_25309139	Ca5_v2.0	81.2653	25309139
bin_5_44024985	Ca5_v2.0	81.2653	44024985
bin_5_28163385	Ca5_v2.0	81.2653	28163385
bin_5_19538773	Ca5_v2.0	81.2653	19538773
bin_5_19884074	Ca5_v2.0	81.2653	19884074
bin_5_42373402	Ca5_v2.0	81.2653	42373402
bin_5_33736449	Ca5_v2.0	81.2653	33736449
bin_5_32266879	Ca5_v2.0	81.2653	32266879
bin_5_48932205	Ca5_v2.0	81.2653	48932205
bin_5_48715326	Ca5_v2.0	81.2653	48715326
bin_5_14483227	Ca5_v2.0	81.2653	14483227
bin_5_19046393	Ca5_v2.0	81.2653	19046393
bin_5_19628260	Ca5_v2.0	81.2653	19628260
bin_5_37588624	Ca5_v2.0	81.2653	37588624
bin_5_37590411	Ca5_v2.0	81.2653	37590411
bin_5_16460084	Ca5_v2.0	81.2653	16460084
bin_5_20052465	Ca5_v2.0	81.2653	20052465
bin_5_37518500	Ca5_v2.0	81.2653	37518500
bin_5_28145232	Ca5_v2.0	81.2653	28145232
bin_5_32844906	Ca5_v2.0	81.2653	32844906
bin_5_18868606	Ca5_v2.0	81.2653	18868606
bin_5_24079443	Ca5_v2.0	81.2653	24079443
bin_5_19728442	Ca5_v2.0	81.2653	19728442
bin_5_32811507	Ca5_v2.0	81.2653	32811507
bin_5_16897105	Ca5_v2.0	81.2653	16897105
bin_5_36554236	Ca5_v2.0	81.2653	36554236
bin_5_16410906	Ca5_v2.0	81.2653	16410906
bin_5_17037711	Ca5_v2.0	81.2653	17037711
bin_5_34523861	Ca5_v2.0	81.2653	34523861
bin_5_15916983	Ca5_v2.0	81.2653	15916983
bin_5_33665439	Ca5_v2.0	81.2653	33665439
bin_5_37605368	Ca5_v2.0	81.2653	37605368
bin_5_32435560	Ca5_v2.0	81.2653	32435560
bin_5_16439982	Ca5_v2.0	81.2653	16439982
bin_5_48377573	Ca5_v2.0	81.4837	48377573
bin_5_44641975	Ca5_v2.0	81.4837	44641975
bin_5_47350034	Ca5_v2.0	81.4837	47350034
bin_5_44782370	Ca5_v2.0	81.4837	44782370
bin_5_46126247	Ca5_v2.0	81.4837	46126247
bin_5_47965558	Ca5_v2.0	81.702	47965558
bin_5_47364529	Ca5_v2.0	81.702	47364529
bin_5_46025020	Ca5_v2.0	81.702	46025020
bin_5_47776857	Ca5_v2.0	81.9203	47776857
bin_5_47675783	Ca5_v2.0	81.9203	47675783
bin_5_48391042	Ca5_v2.0	82.1387	48391042
bin_5_48471358	Ca5_v2.0	82.1387	48471358
bin_5_48437992	Ca5_v2.0	82.1387	48437992
bin_5_44717436	Ca5_v2.0	82.3574	44717436
bin_5_46201912	Ca5_v2.0	82.496	46201912
bin_5_22050227	Ca5_v2.0	82.496	22050227
bin_5_44391852	Ca5_v2.0	82.496	44391852
bin_5_21732670	Ca5_v2.0	82.496	21732670
bin_5_47334788	Ca5_v2.0	82.496	47334788
bin_5_49964371	Ca5_v2.0	82.761	49964371
bin_5_50520863	Ca5_v2.0	82.761	50520863
bin_5_50775689	Ca5_v2.0	83.026	50775689
bin_5_51751761	Ca5_v2.0	83.026	51751761
bin_5_52561154	Ca5_v2.0	83.026	52561154
bin_5_52229439	Ca5_v2.0	83.026	52229439
bin_5_52077482	Ca5_v2.0	83.026	52077482
bin_5_54093624	Ca5_v2.0	83.291	54093624
bin_5_51603719	Ca5_v2.0	83.291	51603719
bin_5_52564730	Ca5_v2.0	83.291	52564730
bin_5_53522842	Ca5_v2.0	83.291	53522842
bin_5_52843335	Ca5_v2.0	83.291	52843335
bin_5_54166686	Ca5_v2.0	83.5094	54166686
bin_5_54219004	Ca5_v2.0	83.5094	54219004
bin_5_54237238	Ca5_v2.0	83.7278	54237238
bin_5_54778806	Ca5_v2.0	83.9462	54778806
bin_5_54487726	Ca5_v2.0	83.9462	54487726
bin_5_54587784	Ca5_v2.0	83.9462	54587784
bin_5_55870812	Ca5_v2.0	84.1648	55870812
bin_5_56730444	Ca5_v2.0	84.3799	56730444
bin_5_56870900	Ca5_v2.0	85.2727	56870900
bin_5_56939009	Ca5_v2.0	85.4879	56939009
bin_5_57037210	Ca5_v2.0	85.7064	57037210
bin_5_57289852	Ca5_v2.0	85.925	57289852
bin_5_57359696	Ca5_v2.0	86.1424	57359696
bin_5_57478412	Ca5_v2.0	86.5837	57478412
bin_5_57973433	Ca5_v2.0	86.8012	57973433
bin_5_58188945	Ca5_v2.0	87.0197	58188945
bin_5_58530889	Ca5_v2.0	87.2382	58530889
bin_5_58647906	Ca5_v2.0	87.4556	58647906
bin_5_58912472	Ca5_v2.0	87.8941	58912472
bin_5_58978475	Ca5_v2.0	89.0194	58978475
bin_5_59000585	Ca5_v2.0	89.2343	59000585
bin_5_59018715	Ca5_v2.0	89.4537	59018715
bin_5_59076769	Ca5_v2.0	89.6732	59076769
bin_5_59083140	Ca5_v2.0	89.8926	59083140
bin_5_59105998	Ca5_v2.0	90.1121	59105998
bin_5_59337113	Ca5_v2.0	90.1121	59337113
bin_5_59407385	Ca5_v2.0	90.556	59407385
bin_5_59448463	Ca5_v2.0	90.7753	59448463
bin_5_59522287	Ca5_v2.0	90.9946	59522287
bin_5_59984457	Ca5_v2.0	91.4385	59984457
bin_5_59643917	Ca5_v2.0	91.4385	59643917
bin_5_60257331	Ca5_v2.0	92.3382	60257331
bin_5_60468068	Ca5_v2.0	92.3382	60468068
bin_6_2149661	Ca6_v2.0	0	2149661
bin_6_2028005	Ca6_v2.0	5e-08	2028005
bin_6_1833585	Ca6_v2.0	0.445184	1833585
bin_6_2027286	Ca6_v2.0	0.445184	2027286
bin_6_1503010	Ca6_v2.0	0.666423	1503010
bin_6_1502762	Ca6_v2.0	0.666423	1502762
bin_6_1469283	Ca6_v2.0	0.886698	1469283
bin_6_1502122	Ca6_v2.0	0.886698	1502122
bin_6_1499552	Ca6_v2.0	0.886698	1499552
bin_6_1487606	Ca6_v2.0	0.886698	1487606
bin_6_2150381	Ca6_v2.0	1.99889	2150381
bin_6_2152955	Ca6_v2.0	1.99889	2152955
bin_6_2158718	Ca6_v2.0	2.2174	2158718
bin_6_2158749	Ca6_v2.0	2.21741	2158749
bin_6_2160731	Ca6_v2.0	2.436	2160731
bin_6_2174047	Ca6_v2.0	2.63778	2174047
bin_6_3702295	Ca6_v2.0	2.83851	3702295
bin_6_3903387	Ca6_v2.0	6.5914	3903387
bin_6_3906574	Ca6_v2.0	9.85346	3906574
bin_6_3913496	Ca6_v2.0	10.278	3913496
bin_6_3908943	Ca6_v2.0	10.2781	3908943
bin_6_4014437	Ca6_v2.0	10.4964	4014437
bin_6_4061311	Ca6_v2.0	10.7147	4061311
bin_6_4099675	Ca6_v2.0	10.9331	4099675
bin_6_4133344	Ca6_v2.0	11.1514	4133344
bin_6_4166085	Ca6_v2.0	11.3698	4166085
bin_6_4189871	Ca6_v2.0	11.5881	4189871
bin_6_4216428	Ca6_v2.0	11.5881	4216428
bin_6_4228076	Ca6_v2.0	11.8065	4228076
bin_6_4272756	Ca6_v2.0	12.0238	4272756
bin_6_4281276	Ca6_v2.0	12.4648	4281276
bin_6_4299419	Ca6_v2.0	12.6821	4299419
bin_6_4325768	Ca6_v2.0	12.9004	4325768
bin_6_4510124	Ca6_v2.0	13.1188	4510124
bin_6_4562323	Ca6_v2.0	13.3372	4562323
bin_6_4587460	Ca6_v2.0	13.5556	4587460
bin_6_4607905	Ca6_v2.0	13.774	4607905
bin_6_4623296	Ca6_v2.0	13.9924	4623296
bin_6_4768449	Ca6_v2.0	13.9924	4768449
bin_6_4782179	Ca6_v2.0	14.6544	4782179
bin_6_4802774	Ca6_v2.0	15.0908	4802774
bin_6_4828383	Ca6_v2.0	15.7551	4828383
bin_6_4849373	Ca6_v2.0	15.9701	4849373
bin_6_4864412	Ca6_v2.0	16.411	4864412
bin_6_4908331	Ca6_v2.0	16.6282	4908331
bin_6_4916774	Ca6_v2.0	16.8466	4916774
bin_6_5019055	Ca6_v2.0	17.0649	5019055
bin_6_5036358	Ca6_v2.0	17.2833	5036358
bin_6_5049278	Ca6_v2.0	17.5016	5049278
bin_6_5050687	Ca6_v2.0	17.5016	5050687
bin_6_5053786	Ca6_v2.0	17.7202	5053786
bin_6_5163555	Ca6_v2.0	17.9387	5163555
bin_6_5207461	Ca6_v2.0	18.1573	5207461
bin_6_6062050	Ca6_v2.0	18.3758	6062050
bin_6_7105144	Ca6_v2.0	18.56	7105144
bin_6_7142529	Ca6_v2.0	25.6274	7142529
bin_6_7179894	Ca6_v2.0	26.0342	7179894
bin_6_7217948	Ca6_v2.0	26.2516	7217948
bin_6_7226198	Ca6_v2.0	26.4701	7226198
bin_6_7245068	Ca6_v2.0	26.6887	7245068
bin_6_7270222	Ca6_v2.0	26.9072	7270222
bin_6_7319853	Ca6_v2.0	27.1257	7319853
bin_6_7380347	Ca6_v2.0	27.3443	7380347
bin_6_7532801	Ca6_v2.0	27.5628	7532801
bin_6_7581234	Ca6_v2.0	27.5628	7581234
bin_6_7619722	Ca6_v2.0	27.7812	7619722
bin_6_7788449	Ca6_v2.0	27.9995	7788449
bin_6_7810132	Ca6_v2.0	28.2179	7810132
bin_6_8128597	Ca6_v2.0	28.4362	8128597
bin_6_8129338	Ca6_v2.0	28.6534	8129338
bin_6_8177072	Ca6_v2.0	29.0932	8177072
bin_6_8192145	Ca6_v2.0	29.533	8192145
bin_6_8248944	Ca6_v2.0	29.7502	8248944
bin_6_8263777	Ca6_v2.0	29.9686	8263777
bin_6_8273036	Ca6_v2.0	30.1869	8273036
bin_6_8300935	Ca6_v2.0	30.4053	8300935
bin_6_8354463	Ca6_v2.0	30.6236	8354463
bin_6_8361325	Ca6_v2.0	30.842	8361325
bin_6_8410246	Ca6_v2.0	31.0603	8410246
bin_6_8422543	Ca6_v2.0	31.2787	8422543
bin_6_8444882	Ca6_v2.0	31.497	8444882
bin_6_8478488	Ca6_v2.0	31.7154	8478488
bin_6_8523598	Ca6_v2.0	31.9337	8523598
bin_6_8555659	Ca6_v2.0	32.1521	8555659
bin_6_8602407	Ca6_v2.0	32.3704	8602407
bin_6_8682321	Ca6_v2.0	32.5865	8682321
bin_6_8693997	Ca6_v2.0	33.252	8693997
bin_6_8771503	Ca6_v2.0	33.4681	8771503
bin_6_8787993	Ca6_v2.0	33.6865	8787993
bin_6_8922295	Ca6_v2.0	33.9048	8922295
bin_6_8925059	Ca6_v2.0	33.9048	8925059
bin_6_8930207	Ca6_v2.0	34.1232	8930207
bin_6_8943352	Ca6_v2.0	34.3416	8943352
bin_6_9334916	Ca6_v2.0	34.5554	9334916
bin_6_9362299	Ca6_v2.0	35.6764	9362299
bin_6_9409245	Ca6_v2.0	35.8903	9409245
bin_6_9426369	Ca6_v2.0	36.1087	9426369
bin_6_9429264	Ca6_v2.0	36.3271	9429264
bin_6_9805035	Ca6_v2.0	36.5454	9805035
bin_6_9660391	Ca6_v2.0	36.5454	9660391
bin_6_9582337	Ca6_v2.0	36.5454	9582337
bin_6_9857484	Ca6_v2.0	36.7638	9857484
bin_6_10048695	Ca6_v2.0	36.9821	10048695
bin_6_10243746	Ca6_v2.0	36.9821	10243746
bin_6_9938602	Ca6_v2.0	36.9821	9938602
bin_6_10271200	Ca6_v2.0	36.9821	10271200
bin_6_10375391	Ca6_v2.0	37.2006	10375391
bin_6_10837572	Ca6_v2.0	37.2006	10837572
bin_6_10375286	Ca6_v2.0	37.2006	10375286
bin_6_10374865	Ca6_v2.0	37.2006	10374865
bin_6_10942163	Ca6_v2.0	39.7253	10942163
bin_6_11000328	Ca6_v2.0	40.8314	11000328
bin_6_11153790	Ca6_v2.0	40.8314	11153790
bin_6_11129204	Ca6_v2.0	40.8314	11129204
bin_6_11304767	Ca6_v2.0	40.8314	11304767
bin_6_11354357	Ca6_v2.0	41.2709	11354357
bin_6_11404792	Ca6_v2.0	41.2709	11404792
bin_6_11702098	Ca6_v2.0	41.9327	11702098
bin_6_11481780	Ca6_v2.0	41.9327	11481780
bin_6_11740065	Ca6_v2.0	42.3731	11740065
bin_6_11847686	Ca6_v2.0	42.5908	11847686
bin_6_11990173	Ca6_v2.0	42.8072	11990173
bin_6_12035735	Ca6_v2.0	43.4714	12035735
bin_6_12032317	Ca6_v2.0	43.4714	12032317
bin_6_12034488	Ca6_v2.0	43.4714	12034488
bin_6_12052140	Ca6_v2.0	43.69	12052140
bin_6_12047626	Ca6_v2.0	43.69	12047626
bin_6_12230517	Ca6_v2.0	43.9087	12230517
bin_6_12289223	Ca6_v2.0	43.9087	12289223
bin_6_12675782	Ca6_v2.0	43.9087	12675782
bin_6_12375307	Ca6_v2.0	43.9087	12375307
bin_6_12374101	Ca6_v2.0	43.9087	12374101
bin_6_12717333	Ca6_v2.0	44.127	12717333
bin_6_12741000	Ca6_v2.0	44.3454	12741000
bin_6_13111205	Ca6_v2.0	44.5637	13111205
bin_6_13494791	Ca6_v2.0	44.7787	13494791
bin_6_13515285	Ca6_v2.0	45.6708	13515285
bin_6_13535324	Ca6_v2.0	45.8857	13535324
bin_6_13629869	Ca6_v2.0	46.1041	13629869
bin_6_13695567	Ca6_v2.0	46.3224	13695567
bin_6_14014557	Ca6_v2.0	46.5408	14014557
bin_6_14084299	Ca6_v2.0	46.7591	14084299
bin_6_14116191	Ca6_v2.0	46.9775	14116191
bin_6_14134778	Ca6_v2.0	46.9775	14134778
bin_6_14153047	Ca6_v2.0	47.1959	14153047
bin_6_14218114	Ca6_v2.0	47.4142	14218114
bin_6_14793293	Ca6_v2.0	47.6303	14793293
bin_6_14835487	Ca6_v2.0	48.2958	14835487
bin_6_14985695	Ca6_v2.0	48.7341	14985695
bin_6_15035808	Ca6_v2.0	49.1746	15035808
bin_6_15057601	Ca6_v2.0	49.3922	15057601
bin_6_15098853	Ca6_v2.0	49.6109	15098853
bin_6_15195062	Ca6_v2.0	49.8285	15195062
bin_6_15234220	Ca6_v2.0	50.2702	15234220
bin_6_15436550	Ca6_v2.0	50.4808	15436550
bin_6_15605969	Ca6_v2.0	52.0682	15605969
bin_6_15623692	Ca6_v2.0	52.2754	15623692
bin_6_15768765	Ca6_v2.0	53.3981	15768765
bin_6_15796000	Ca6_v2.0	53.6123	15796000
bin_6_15840144	Ca6_v2.0	53.8331	15840144
bin_6_17048931	Ca6_v2.0	53.8331	17048931
bin_6_15831397	Ca6_v2.0	53.8331	15831397
bin_6_15759881	Ca6_v2.0	54.4995	15759881
bin_6_15663606	Ca6_v2.0	54.7148	15663606
bin_6_15638063	Ca6_v2.0	55.1542	15638063
bin_6_15587796	Ca6_v2.0	55.8196	15587796
bin_6_15549522	Ca6_v2.0	56.0361	15549522
bin_6_15532870	Ca6_v2.0	56.2536	15532870
bin_6_15465672	Ca6_v2.0	56.6953	15465672
bin_6_15440232	Ca6_v2.0	56.8871	15440232
bin_6_17404184	Ca6_v2.0	62.2356	17404184
bin_6_17404170	Ca6_v2.0	62.2356	17404170
bin_6_17772358	Ca6_v2.0	62.4401	17772358
bin_6_17796396	Ca6_v2.0	65.4759	17796396
bin_6_17867888	Ca6_v2.0	65.6805	17867888
bin_6_17949383	Ca6_v2.0	65.8992	17949383
bin_6_18021973	Ca6_v2.0	66.1133	18021973
bin_6_18102307	Ca6_v2.0	67.2326	18102307
bin_6_18114912	Ca6_v2.0	68.118	18114912
bin_6_18219851	Ca6_v2.0	68.118	18219851
bin_6_18245299	Ca6_v2.0	68.3363	18245299
bin_6_18361642	Ca6_v2.0	68.5547	18361642
bin_6_18395647	Ca6_v2.0	68.7719	18395647
bin_6_18911442	Ca6_v2.0	69.2117	18911442
bin_6_19855420	Ca6_v2.0	69.6385	19855420
bin_6_19897010	Ca6_v2.0	72.4201	19897010
bin_6_20422168	Ca6_v2.0	72.8399	20422168
bin_6_20451184	Ca6_v2.0	74.6587	20451184
bin_6_20464206	Ca6_v2.0	74.8667	20464206
bin_6_20518720	Ca6_v2.0	75.5321	20518720
bin_6_20576114	Ca6_v2.0	75.7482	20576114
bin_6_21217656	Ca6_v2.0	75.9666	21217656
bin_6_21225466	Ca6_v2.0	76.1849	21225466
bin_6_21358576	Ca6_v2.0	76.4033	21358576
bin_6_21394665	Ca6_v2.0	76.6194	21394665
bin_6_21437966	Ca6_v2.0	77.2849	21437966
bin_6_21605086	Ca6_v2.0	77.4987	21605086
bin_6_21658902	Ca6_v2.0	78.1619	21658902
bin_6_21693996	Ca6_v2.0	78.824	21693996
bin_6_21701518	Ca6_v2.0	79.2626	21701518
bin_6_21739006	Ca6_v2.0	79.4798	21739006
bin_6_21807694	Ca6_v2.0	79.6982	21807694
bin_6_21911721	Ca6_v2.0	79.9165	21911721
bin_6_22192243	Ca6_v2.0	80.1349	22192243
bin_6_22215389	Ca6_v2.0	80.3532	22215389
bin_6_22628294	Ca6_v2.0	80.5716	22628294
bin_6_22846063	Ca6_v2.0	80.7855	22846063
bin_6_22876971	Ca6_v2.0	81.9056	22876971
bin_6_23086325	Ca6_v2.0	82.341	23086325
bin_6_23636599	Ca6_v2.0	82.341	23636599
bin_6_24181530	Ca6_v2.0	82.5572	24181530
bin_6_24674225	Ca6_v2.0	83.2231	24674225
bin_6_25074118	Ca6_v2.0	83.4394	25074118
bin_6_25104591	Ca6_v2.0	83.6579	25104591
bin_6_25105548	Ca6_v2.0	83.8749	25105548
bin_6_25145566	Ca6_v2.0	84.0934	25145566
bin_6_25829263	Ca6_v2.0	84.3119	25829263
bin_6_25946865	Ca6_v2.0	84.529	25946865
bin_6_25932964	Ca6_v2.0	84.529	25932964
bin_6_26378871	Ca6_v2.0	84.7475	26378871
bin_6_26698046	Ca6_v2.0	84.7475	26698046
bin_6_26816136	Ca6_v2.0	85.1875	26816136
bin_6_27069227	Ca6_v2.0	85.4048	27069227
bin_6_27280254	Ca6_v2.0	85.6233	27280254
bin_6_28368507	Ca6_v2.0	85.8418	28368507
bin_6_30324172	Ca6_v2.0	85.8418	30324172
bin_6_27595796	Ca6_v2.0	85.8418	27595796
bin_6_31553934	Ca6_v2.0	86.2806	31553934
bin_6_31456751	Ca6_v2.0	86.2806	31456751
bin_6_30822120	Ca6_v2.0	86.2806	30822120
bin_6_31950813	Ca6_v2.0	86.2806	31950813
bin_6_30617045	Ca6_v2.0	86.2806	30617045
bin_6_27507841	Ca6_v2.0	86.4989	27507841
bin_6_28705131	Ca6_v2.0	86.4989	28705131
bin_6_30196432	Ca6_v2.0	86.4989	30196432
bin_6_42611621	Ca6_v2.0	86.7173	42611621
bin_6_43318494	Ca6_v2.0	86.7173	43318494
bin_6_45487902	Ca6_v2.0	86.7173	45487902
bin_6_43342686	Ca6_v2.0	86.7173	43342686
bin_6_55561167	Ca6_v2.0	86.7173	55561167
bin_6_43957912	Ca6_v2.0	86.7173	43957912
bin_6_32573389	Ca6_v2.0	86.7173	32573389
bin_6_38895706	Ca6_v2.0	86.9356	38895706
bin_6_58410614	Ca6_v2.0	86.9356	58410614
bin_6_38955249	Ca6_v2.0	86.9356	38955249
bin_6_38696591	Ca6_v2.0	86.9356	38696591
bin_6_38845710	Ca6_v2.0	86.9356	38845710
bin_6_38204443	Ca6_v2.0	86.9356	38204443
bin_6_55986380	Ca6_v2.0	86.9356	55986380
bin_6_37103199	Ca6_v2.0	86.9356	37103199
bin_6_54915386	Ca6_v2.0	87.154	54915386
bin_6_40600531	Ca6_v2.0	87.154	40600531
bin_6_40737865	Ca6_v2.0	87.154	40737865
bin_6_40155205	Ca6_v2.0	87.154	40155205
bin_6_36958231	Ca6_v2.0	87.3641	36958231
bin_6_51388801	Ca6_v2.0	87.5825	51388801
bin_6_36321138	Ca6_v2.0	87.5825	36321138
bin_6_54772631	Ca6_v2.0	87.5825	54772631
bin_6_36778135	Ca6_v2.0	87.5825	36778135
bin_6_33009410	Ca6_v2.0	88.0337	33009410
bin_6_32655545	Ca6_v2.0	88.0337	32655545
bin_6_34473234	Ca6_v2.0	88.0337	34473234
bin_6_32794656	Ca6_v2.0	88.0337	32794656
bin_6_50968420	Ca6_v2.0	89.419	50968420
bin_6_50960278	Ca6_v2.0	89.8611	50960278
bin_6_50615494	Ca6_v2.0	91.2524	50615494
bin_6_50416408	Ca6_v2.0	91.2524	50416408
bin_6_50271468	Ca6_v2.0	91.2524	50271468
bin_6_50760411	Ca6_v2.0	91.4743	50760411
bin_6_50975782	Ca6_v2.0	93.3507	50975782
bin_6_50975793	Ca6_v2.0	93.5671	50975793
bin_6_51330975	Ca6_v2.0	93.5671	51330975
bin_6_51015088	Ca6_v2.0	93.5671	51015088
bin_6_51350090	Ca6_v2.0	93.7881	51350090
bin_6_48445559	Ca6_v2.0	94.7053	48445559
bin_6_51893365	Ca6_v2.0	94.7053	51893365
bin_6_50073249	Ca6_v2.0	94.9008	50073249
bin_6_50271466	Ca6_v2.0	94.9008	50271466
bin_6_49462239	Ca6_v2.0	95.0964	49462239
bin_6_45781667	Ca6_v2.0	95.0964	45781667
bin_6_56455774	Ca6_v2.0	95.0964	56455774
bin_6_58009355	Ca6_v2.0	95.0964	58009355
bin_6_36033677	Ca6_v2.0	95.0964	36033677
bin_6_57361759	Ca6_v2.0	95.0964	57361759
bin_6_48779127	Ca6_v2.0	95.0964	48779127
bin_6_57687565	Ca6_v2.0	95.0964	57687565
bin_6_36253206	Ca6_v2.0	95.0964	36253206
bin_6_58059885	Ca6_v2.0	95.0964	58059885
bin_6_43872276	Ca6_v2.0	95.3209	43872276
bin_6_43580598	Ca6_v2.0	95.3209	43580598
bin_6_44767332	Ca6_v2.0	95.3209	44767332
bin_6_44445986	Ca6_v2.0	95.3209	44445986
bin_6_58535119	Ca6_v2.0	95.5393	58535119
bin_6_59329731	Ca6_v2.0	95.7577	59329731
bin_6_58888392	Ca6_v2.0	95.7577	58888392
bin_6_59398630	Ca6_v2.0	95.7577	59398630
bin_6_59313807	Ca6_v2.0	95.7577	59313807
bin_6_59233981	Ca6_v2.0	95.7577	59233981
bin_6_59493690	Ca6_v2.0	95.976	59493690
bin_6_60308673	Ca6_v2.0	96.1944	60308673
bin_6_60269229	Ca6_v2.0	96.1944	60269229
bin_6_59963590	Ca6_v2.0	96.1944	59963590
bin_6_61343403	Ca6_v2.0	96.4127	61343403
bin_6_61582953	Ca6_v2.0	96.4127	61582953
bin_6_61689021	Ca6_v2.0	96.4127	61689021
bin_6_62248422	Ca6_v2.0	96.6311	62248422
bin_6_61750345	Ca6_v2.0	96.6311	61750345
bin_6_62726986	Ca6_v2.0	97.0718	62726986
bin_6_62726988	Ca6_v2.0	97.2895	62726988
bin_6_65124052	Ca6_v2.0	97.5083	65124052
bin_6_64407330	Ca6_v2.0	97.5083	64407330
bin_6_65127707	Ca6_v2.0	99.5594	65127707
bin_6_67043515	Ca6_v2.0	99.7332	67043515
bin_6_67044479	Ca6_v2.0	107.101	67044479
bin_6_67095358	Ca6_v2.0	107.284	67095358
bin_6_67102972	Ca6_v2.0	107.503	67102972
bin_6_67111319	Ca6_v2.0	107.722	67111319
bin_6_67121451	Ca6_v2.0	107.941	67121451
bin_6_67130113	Ca6_v2.0	108.159	67130113
bin_6_67130471	Ca6_v2.0	108.378	67130471
bin_6_67130687	Ca6_v2.0	108.597	67130687
bin_6_67131055	Ca6_v2.0	108.597	67131055
bin_6_67151875	Ca6_v2.0	108.816	67151875
bin_6_67151249	Ca6_v2.0	108.816	67151249
bin_6_67151593	Ca6_v2.0	108.816	67151593
bin_6_67252411	Ca6_v2.0	109.034	67252411
bin_6_67290938	Ca6_v2.0	109.252	67290938
bin_6_67469533	Ca6_v2.0	109.252	67469533
bin_6_67512873	Ca6_v2.0	109.692	67512873
bin_6_67537739	Ca6_v2.0	110.132	67537739
bin_6_67553498	Ca6_v2.0	110.348	67553498
bin_6_67554079	Ca6_v2.0	110.79	67554079
bin_6_67554129	Ca6_v2.0	111.007	67554129
bin_6_67558858	Ca6_v2.0	111.007	67558858
bin_6_68001435	Ca6_v2.0	111.226	68001435
bin_6_67558939	Ca6_v2.0	111.226	67558939
bin_6_67566200	Ca6_v2.0	111.226	67566200
bin_6_67563222	Ca6_v2.0	111.226	67563222
bin_6_68270524	Ca6_v2.0	112.571	68270524
bin_6_68281234	Ca6_v2.0	113.69	68281234
bin_6_68423503	Ca6_v2.0	113.896	68423503
bin_6_68667957	Ca6_v2.0	115.961	68667957
bin_6_68669107	Ca6_v2.0	116.171	68669107
bin_6_68669934	Ca6_v2.0	116.39	68669934
bin_6_68793108	Ca6_v2.0	116.604	68793108
bin_6_68816141	Ca6_v2.0	117.961	68816141
bin_6_68912352	Ca6_v2.0	118.174	68912352
bin_6_68939353	Ca6_v2.0	118.394	68939353
bin_6_69041964	Ca6_v2.0	118.607	69041964
bin_6_69083296	Ca6_v2.0	119.962	69083296
bin_6_69084320	Ca6_v2.0	120.624	69084320
bin_6_69085803	Ca6_v2.0	120.841	69085803
bin_6_69094408	Ca6_v2.0	121.06	69094408
bin_6_69090040	Ca6_v2.0	121.06	69090040
bin_6_69097329	Ca6_v2.0	121.279	69097329
bin_6_69137946	Ca6_v2.0	121.497	69137946
bin_6_69139038	Ca6_v2.0	121.716	69139038
bin_6_69165685	Ca6_v2.0	121.934	69165685
bin_6_69175467	Ca6_v2.0	122.152	69175467
bin_6_70817592	Ca6_v2.0	122.152	70817592
bin_7_2564681	Ca7_v2.0	0	2564681
bin_7_1535306	Ca7_v2.0	5e-08	1535306
bin_7_1600591	Ca7_v2.0	1e-07	1600591
bin_7_1543973	Ca7_v2.0	1.5e-07	1543973
bin_7_1456512	Ca7_v2.0	0.443652	1456512
bin_7_1426131	Ca7_v2.0	0.662784	1426131
bin_7_1409748	Ca7_v2.0	0.662784	1409748
bin_7_1393588	Ca7_v2.0	1.32888	1393588
bin_7_1376783	Ca7_v2.0	1.54594	1376783
bin_7_1287313	Ca7_v2.0	1.76412	1287313
bin_7_1166990	Ca7_v2.0	2.20697	1166990
bin_7_1108511	Ca7_v2.0	2.41223	1108511
bin_7_1072988	Ca7_v2.0	5.18816	1072988
bin_7_463887	Ca7_v2.0	5.18816	463887
bin_7_2603309	Ca7_v2.0	14.9784	2603309
bin_7_2642661	Ca7_v2.0	15.149	2642661
bin_7_2667806	Ca7_v2.0	15.5921	2667806
bin_7_2749363	Ca7_v2.0	15.8103	2749363
bin_7_2711787	Ca7_v2.0	15.8103	2711787
bin_7_2934492	Ca7_v2.0	16.0263	2934492
bin_7_3002061	Ca7_v2.0	17.1582	3002061
bin_7_3012890	Ca7_v2.0	17.3742	3012890
bin_7_3082300	Ca7_v2.0	17.5924	3082300
bin_7_3103402	Ca7_v2.0	18.2645	3103402
bin_7_3131534	Ca7_v2.0	18.4828	3131534
bin_7_3158442	Ca7_v2.0	18.6999	3158442
bin_7_3165433	Ca7_v2.0	19.6009	3165433
bin_7_3364755	Ca7_v2.0	19.818	3364755
bin_7_3228550	Ca7_v2.0	19.818	3228550
bin_7_3185691	Ca7_v2.0	19.818	3185691
bin_7_3389437	Ca7_v2.0	20.0357	3389437
bin_7_3397577	Ca7_v2.0	20.7059	3397577
bin_7_3415209	Ca7_v2.0	20.9236	3415209
bin_7_3444994	Ca7_v2.0	21.1435	3444994
bin_7_3497098	Ca7_v2.0	21.3634	3497098
bin_7_3504546	Ca7_v2.0	21.5833	3504546
bin_7_3506505	Ca7_v2.0	21.8032	3506505
bin_7_3533197	Ca7_v2.0	22.022	3533197
bin_7_3545686	Ca7_v2.0	22.466	3545686
bin_7_3560248	Ca7_v2.0	22.6848	3560248
bin_7_3562931	Ca7_v2.0	22.9047	3562931
bin_7_3603353	Ca7_v2.0	23.1246	3603353
bin_7_3973944	Ca7_v2.0	23.3445	3973944
bin_7_3743039	Ca7_v2.0	23.3445	3743039
[truncated: 496 more rows]

## Sheet: All_QTLs
List of QTLs identified.
TraitID	TraitName	Year	Locationa	Conditionb	Trait	Chromosome	Position	LeftMarker	RightMarker	LOD	PVE(%)#	Add
Root traits
Root dry weight (RDW, g)	RDW	2007	PAT	-	RDW_07_PAT	Ca4_v2.0	43	bin_4_12997237	bin_4_13009659	2.6922	5.3176	-0.0239
Root length density (RLD, cm cm-3)	RLD	2005	PAT	-	RLD_05_PAT	Ca4_v2.0	43	bin_4_12997237	bin_4_13009659	5.9834	11.3875	-0.0159
	RLD	2007	PAT	-	RLD_07_PAT	Ca7_v2.0	71	bin_7_6556227	bin_7_6524897	2.602	4.4641	-0.0117
Root surface area (RSA, cm2)	RSA	2005	PAT	-	RSA_05_PAT	Ca4_v2.0	43	bin_4_12997237	bin_4_13009659	5.0302	9.1494	-41.9648
	RSA	2005	PAT	-	RSA_05_PAT	Ca1_v2.0	14	bin_1_50450703	bin_1_50341787	2.7186	4.9366	30.7826
R-T ratio (RTR, %)	RTR	2007	PAT	-	RTR_07_PAT	Ca6_v2.0	0	bin_6_1502122	bin_6_1502762	3.7085	5.3753	0.7548
Root Volume (RV, cm3)	RV	2005	PAT	-	RV_05_PAT	Ca4_v2.0	15	bin_4_5233892	bin_4_5240792	3.1039	5.7457	-0.5051
	RV	2005	PAT	-	RV_05_PAT	Ca1_v2.0	13	bin_1_50568208	bin_1_50540344	2.5666	4.7207	0.4557
Morphological traits
Shoot dry weight (SDW, g)	SDW	2005	PAT	-	SDW_05_PAT	Ca4_v2.0	43	bin_4_12997237	bin_4_13009659	7.6391	14.301	-0.124
Plant height (PHT, cm)	PHT	2009	PAT	RF	PHT_09_PAT_RF	Ca4_v2.0	44	bin_4_13152424	bin_4_13231508	27.1444	38.4187	-2.0217
	PHT	2005	PAT	-	PHT_05_PAT	Ca1_v2.0	30	bin_1_47790738	bin_1_47091399	2.7505	4.5244	-1.1998
	PHT	2005	PAT	-	PHT_05_PAT	Ca4_v2.0	42	bin_4_12888101	bin_4_12956613	3.9117	6.5177	-1.415
	PHT	2005	PAT	-	PHT_05_PAT	Ca6_v2.0	6	bin_6_3702295	bin_6_3903387	4.9952	8.4287	-1.6105
	PHT	2006	PAT	-	PHT_06_PAT	Ca4_v2.0	45	bin_4_13318157	bin_4_13386001	4.3485	7.9668	-1.2214
	PHT	2007	PAT	-	PHT_07_PAT	Ca4_v2.0	44	bin_4_13152424	bin_4_13231508	9.3148	15.2422	-1.3081
	PHT	2007	PAT	-	PHT_07_PAT	Ca6_v2.0	18	bin_6_5207461	bin_6_6062050	5.3552	8.3839	-0.9706
	PHT	2008	DUG	-	PHT_08_DUG	Ca1_v2.0	22	bin_1_48640841	bin_1_48614346	3.4294	5.6305	-1.4505
	PHT	2008	DUG	-	PHT_08_DUG	Ca4_v2.0	47	bin_4_15173956	bin_4_15269595	7.3481	12.9209	-2.1912
	PHT	2008	DUG	-	PHT_08_DUG	Ca7_v2.0	28	bin_7_16021439	bin_7_15988914	3.5114	5.8355	-1.4776
	PHT	2008	NDL	-	PHT_08_NDL	Ca1_v2.0	29	bin_1_48560689	bin_1_48548670	2.7747	3.9208	-0.847
	PHT	2008	NDL	-	PHT_08_NDL	Ca4_v2.0	48	bin_4_15173956	bin_4_15269595	12.4637	20.4982	-1.9113
	PHT	2008	NDL	-	PHT_08_NDL	Ca7_v2.0	38	bin_7_13402343	bin_7_13363111	2.6346	3.7584	-0.8239
	PHT	2008	PAT	-	PHT_08_PAT	Ca1_v2.0	18	bin_1_50341787	bin_1_50305525	2.9615	3.9289	-0.722
	PHT	2008	PAT	-	PHT_08_PAT	Ca4_v2.0	44	bin_4_13152424	bin_4_13231508	18.997	27.3009	-1.8991
	PHT	2008	PAT	-	PHT_08_PAT	Ca6_v2.0	28	bin_6_7788449	bin_6_7810132	4.2205	5.1756	-0.8251
	PHT	2008	SEH	-	PHT_08_SEH	Ca4_v2.0	45	bin_4_13318157	bin_4_13386001	9.4518	17.1241	-1.7357
	PHT	2009	DUG	IR	PHT_09_DUG_IR	Ca4_v2.0	35	bin_4_11050079	bin_4_11051244	3.5058	7.0268	-1.3268
	PHT	2009	DUG	RF	PHT_09_DUG_RF	Ca4_v2.0	35	bin_4_11050079	bin_4_11051244	3.7447	7.3711	-1.1912
	PHT	2009	HIR	IR	PHT_09_HIR_IR	Ca3_v2.0	23	bin_3_68104069	bin_3_68071283	2.8003	4.2142	0.8177
	PHT	2009	HIR	IR	PHT_09_HIR_IR	Ca4_v2.0	44	bin_4_13152424	bin_4_13231508	11.999	19.9893	-1.7301
	PHT	2009	HIR	IR	PHT_09_HIR_IR	Ca6_v2.0	19	bin_6_7105144	bin_6_7142529	3.0851	4.7356	-0.8404
	PHT	2009	HIR	RF	PHT_09_HIR_RF	Ca1_v2.0	16	bin_1_50341787	bin_1_50305525	2.5895	3.2874	-0.5508
	PHT	2009	HIR	RF	PHT_09_HIR_RF	Ca4_v2.0	44	bin_4_13152424	bin_4_13231508	25.7347	38.3309	-1.879
	PHT	2009	HIR	RF	PHT_09_HIR_RF	Ca4_v2.0	83	bin_4_60389963	bin_4_60411266	3.5463	4.2371	0.6234
	PHT	2009	NDL	RF	PHT_09_NDL_RF	Ca3_v2.0	31	bin_3_66853498	bin_3_66843573	2.5643	3.9261	0.8452
	PHT	2009	NDL	RF	PHT_09_NDL_RF	Ca4_v2.0	45	bin_4_13318157	bin_4_13386001	11.8172	20.3196	-1.8409
	PHT	2009	NDL	RF	PHT_09_NDL_RF	Ca8_v2.0	53	bin_8_27351962	bin_8_27398863	3.8664	6.1167	-1.0359
	PHT	2009	PAT	IR	PHT_09_PAT_IR	Ca4_v2.0	44	bin_4_13152424	bin_4_13231508	17.7834	28.2174	-1.5025
	PHT	2009	PAT	IR	PHT_09_PAT_IR	Ca4_v2.0	75	bin_4_57305390	bin_4_57467296	3.2618	4.4688	0.5964
Primary branches (PBS)	PBS	2005	PAT	-	PBS_05_PAT	Ca8_v2.0	26	bin_8_6201908	bin_8_6227234	3.7745	7.4237	0.1646
	PBS	2006	PAT	-	PBS_06_PAT	Ca4_v2.0	35	bin_4_11050079	bin_4_11051244	2.743	5.4959	0.1116
	PBS	2007	PAT	-	PBS_07_PAT	Ca7_v2.0	76	bin_7_5129664	bin_7_5074394	2.651	5.6114	-0.0846
Secondry branches (SBS)	SBS	2006	PAT	-	SBS_06_PAT	Ca4_v2.0	53	bin_4_15722191	bin_4_15729787	4.9551	9.9275	0.3361
Phenological traits
Days to 50% flowering (DF)	DF	2009	NDL	RF	DF_09_NDL_RF	Ca8_v2.0	28	bin_8_6290541	bin_8_6308278	7.249	13.0762	1.3316
	DF	2005	PAT	-	DF_05_PAT	Ca8_v2.0	26	bin_8_6201908	bin_8_6227234	5.0954	8.6955	1.2266
	DF	2006	PAT	-	DF_06_PAT	Ca8_v2.0	26	bin_8_6201908	bin_8_6227234	3.2654	6.4341	0.5863
	DF	2007	PAT	-	DF_07_PAT	Ca8_v2.0	26	bin_8_6201908	bin_8_6227234	4.8379	9.3714	2.0881
	DF	2008	NDL	-	DF_08_NDL	Ca1_v2.0	70	bin_1_4605963	bin_1_4327457	2.7802	5.4688	-1.2501
	DF	2008	PAT	-	DF_08_PAT	Ca3_v2.0	48	bin_3_61017283	bin_3_60857610	3.6149	6.3312	-0.7706
	DF	2008	PAT	-	DF_08_PAT	Ca8_v2.0	26	bin_8_6201908	bin_8_6227234	4.6916	8.1829	0.9233
	DF	2009	DUG	IR	DF_09_DUG_IR	Ca7_v2.0	31	bin_7_15495218	bin_7_15343384	2.8692	5.637	1.5246
	DF	2009	DUG	RF	DF_09_DUG_RF	Ca4_v2.0	54	bin_4_15722191	bin_4_15729787	2.924	4.9228	1.7238
	DF	2009	DUG	RF	DF_09_DUG_RF	Ca7_v2.0	31	bin_7_15495218	bin_7_15343384	2.603	4.2802	1.6163
	DF	2009	DUG	RF	DF_09_DUG_RF	Ca8_v2.0	28	bin_8_6290541	bin_8_6308278	6.3008	10.9167	2.7114
	DF	2009	HIR	IR	DF_09_HIR_IR	Ca8_v2.0	28	bin_8_6290541	bin_8_6308278	6.8441	12.9446	1.3506
	DF	2009	HIR	RF	DF_09_HIR_RF	Ca8_v2.0	26	bin_8_6201908	bin_8_6227234	6.6008	12.5673	1.3841
	DF	2009	NDL	IR	DF_09_NDL_IR	Ca8_v2.0	28	bin_8_6290541	bin_8_6308278	3.1996	6.3261	0.8379
	DF	2009	NDL	RF	DF_09_NDL_RF	Ca6_v2.0	19	bin_6_7105144	bin_6_7142529	2.9265	5.2003	-0.7918
	DF	2009	PAT	IR	DF_09_PAT_IR	Ca8_v2.0	29	bin_8_6794859	bin_8_6809792	5.3627	9.938	1.5605
	DF	2009	PAT	RF	DF_09_PAT_RF	Ca8_v2.0	28	bin_8_6290541	bin_8_6308278	5.5141	9.3605	1.5349
Days to maturity (DM)	DM	2009	NDL	RF	DM_09_NDL_RF	Ca8_v2.0	26	bin_8_6201908	bin_8_6227234	7.5183	13.452	2.2522
	DM	2008	PAT	-	DM_08_PAT	Ca8_v2.0	25	bin_8_6092970	bin_8_6133778	4.9858	9.1842	0.8107
	DM	2009	DUG	RF	DM_09_DUG_RF	Ca4_v2.0	54	bin_4_15722191	bin_4_15729787	3.4157	6.0174	1.8338
	DM	2009	DUG	RF	DM_09_DUG_RF	Ca8_v2.0	26	bin_8_6201908	bin_8_6227234	5.7478	10.3256	2.5337
	DM	2009	HIR	RF	DM_09_HIR_RF	Ca6_v2.0	30	bin_6_8263777	bin_6_8273036	3.2917	5.3601	-1.5328
	DM	2009	HIR	RF	DM_09_HIR_RF	Ca8_v2.0	30	bin_8_6831646	bin_8_6844248	3.1094	5.0786	1.5595
	DM	2009	NDL	RF	DM_09_NDL_RF	Ca6_v2.0	6	bin_6_3702295	bin_6_3903387	3.3215	5.8433	-1.4049
	DM	2009	PAT	IR	DM_09_PAT_IR	Ca6_v2.0	13	bin_6_4510124	bin_6_4562323	4.0466	7.4972	-0.633
	DM	2009	PAT	RF	DM_09_PAT_RF	Ca6_v2.0	18	bin_6_5207461	bin_6_6062050	2.729	4.4711	-0.8612
	DM	2009	PAT	RF	DM_09_PAT_RF	Ca8_v2.0	26	bin_8_6201908	bin_8_6227234	5.3692	8.996	1.2931
	DM	2009	SEH	RF	DM_09_SEH_RF	Ca4_v2.0	46	bin_4_13644061	bin_4_13682500	3.9429	7.3582	0.5437
	DM	2009	SEH	RF	DM_09_SEH_RF	Ca6_v2.0	6	bin_6_3702295	bin_6_3903387	2.9115	5.5264	-0.4715
Yield related traits
Pods/plant (POD)	POD	2006	PAT	-	POD_06_PAT	Ca4_v2.0	46	bin_4_13644061	bin_4_13682500	10.9865	19.9067	7.004
	POD	2007	PAT	-	POD_07_PAT	Ca4_v2.0	45	bin_4_13318157	bin_4_13386001	7.3319	13.0732	7.0243
	POD	2007	PAT	-	POD_07_PAT	Ca5_v2.0	28	bin_5_65844568	bin_5_65887032	2.8895	4.865	4.3274
	POD	2007	PAT	-	POD_07_PAT	Ca6_v2.0	42	bin_6_11702098	bin_6_11740065	2.9676	5.0551	4.3667
	POD	2009	PAT	IR	POD_09_PAT_IR	Ca3_v2.0	31	bin_3_66853498	bin_3_66843573	5.9629	7.1188	-4.9032
	POD	2009	PAT	IR	POD_09_PAT_IR	Ca3_v2.0	47	bin_3_61708172	bin_3_61659667	8.7289	10.5719	5.7466
	POD	2009	PAT	IR	POD_09_PAT_IR	Ca7_v2.0	49	bin_7_11086661	bin_7_11030588	8.9315	11.0203	-5.8499
	POD	2009	PAT	RF	POD_09_PAT_RF	Ca4_v2.0	45	bin_4_13318157	bin_4_13386001	11.0847	17.9092	5.12
Seeds/pod (SPD)	SPD	2007	PAT	-	SPD_07_PAT	Ca8_v2.0	48	bin_8_24806020	bin_8_25090398	3.2478	6.2532	0.0219
	SPD	2009	PAT	IR	SPD_09_PAT_IR	Ca4_v2.0	56	bin_4_16155542	bin_4_16176611	3.359	3.055	0.0126
100-seed weight (100SDW, g)	100SDW	2009	DUG	RF	100SDW_09_DUG_RF	Ca4_v2.0	44	bin_4_13152424	bin_4_13231508	56.0587	56.4389	-3.1101
	100SDW	2005	PAT	-	100SDW_05_PAT	Ca1_v2.0	81	bin_1_1649176	bin_1_1292872	9.8856	10.7687	-1.6446
	100SDW	2005	PAT	-	100SDW_05_PAT	Ca4_v2.0	45	bin_4_13318157	bin_4_13386001	21.2384	26.4738	-2.585
	100SDW	2007	PAT	-	100SDW_07_PAT	Ca4_v2.0	45	bin_4_13318157	bin_4_13386001	31.2647	41.6565	-3.2171
	100SDW	2008	NDL	-	100SDW_08_NDL	Ca4_v2.0	45	bin_4_13318157	bin_4_13386001	19.8102	33.5516	-2.8878
	100SDW	2008	PAT	-	100SDW_08_PAT	Ca1_v2.0	36	bin_1_47790738	bin_1_47091399	3.7261	3.067	0.7547
	100SDW	2008	PAT	-	100SDW_08_PAT	Ca4_v2.0	45	bin_4_13318157	bin_4_13386001	40.9079	44.1753	-2.8275
	100SDW	2008	PAT	-	100SDW_08_PAT	Ca4_v2.0	70	bin_4_26366503	bin_4_26588134	3.5245	2.4711	-0.6668
	100SDW	2008	SEH	-	100SDW_08_SEH	Ca1_v2.0	29	bin_1_48560689	bin_1_48548670	2.8514	3.064	0.7592
	100SDW	2009	DUG	IR	100SDW_09_DUG_IR	Ca1_v2.0	82	bin_1_1216692	bin_1_1104552	3.4826	3.5089	-0.6543
	100SDW	2009	DUG	RF	100SDW_09_DUG_RF	Ca1_v2.0	82	bin_1_1216692	bin_1_1104552	6.911	4.0035	-0.8278
	100SDW	2009	DUG	RF	100SDW_09_DUG_RF	Ca7_v2.0	41	bin_7_12652141	bin_7_12643309	5.1472	2.9938	-0.7185
	100SDW	2009	HIR	IR	100SDW_09_HIR_IR	Ca1_v2.0	82	bin_1_1216692	bin_1_1104552	18.8453	11.1049	-1.5094
	100SDW	2009	HIR	IR	100SDW_09_HIR_IR	Ca4_v2.0	44	bin_4_13152424	bin_4_13231508	57.5186	52.9063	-3.2965
	100SDW	2009	HIR	IR	100SDW_09_HIR_IR	Ca6_v2.0	27	bin_6_7270222	bin_6_7319853	3.8162	1.9379	-0.6296
	100SDW	2009	HIR	IR	100SDW_09_HIR_IR	Ca7_v2.0	93	bin_7_2603309	bin_7_2564681	3.5597	1.8183	-0.6099
	100SDW	2009	HIR	RF	100SDW_09_HIR_RF	Ca4_v2.0	43	bin_4_12997237	bin_4_13009659	20.3504	13.6008	-1.6394
	100SDW	2009	HIR	RF	100SDW_09_HIR_RF	Ca8_v2.0	28	bin_8_6290541	bin_8_6308278	3.9803	2.2462	0.7051
	100SDW	2009	NDL	IR	100SDW_09_NDL_IR	Ca4_v2.0	44	bin_4_13152424	bin_4_13231508	37.4778	49.3042	-3.5138
	100SDW	2009	NDL	RF	100SDW_09_NDL_RF	Ca4_v2.0	44	bin_4_13152424	bin_4_13231508	39.5226	51.2035	-3.5049
	100SDW	2009	PAT	IR	100SDW_09_PAT_IR	Ca4_v2.0	45	bin_4_13318157	bin_4_13386001	37.7918	41.0727	-3.3774
	100SDW	2009	PAT	RF	100SDW_09_PAT_RF	Ca4_v2.0	43	bin_4_12997237	bin_4_13009659	33.1376	32.5547	-2.4507
	100SDW	2009	PAT	RF	100SDW_09_PAT_RF	Ca6_v2.0	6	bin_6_3702295	bin_6_3903387	3.6382	2.6085	-0.6942
	100SDW	2009	PAT	RF	100SDW_09_PAT_RF	Ca7_v2.0	40	bin_7_13063202	bin_7_12883020	18.8938	17.0432	1.7828
	100SDW	2009	SEH	RF	100SDW_09_SEH_RF	Ca4_v2.0	45	bin_4_13318157	bin_4_13386001	7.631	14.4305	-1.287
Biomass (BM, g)	BM	2009	DUG	RF	BM_09_DUG_RF	Ca4_v2.0	45	bin_4_13318157	bin_4_13386001	4.1671	8.2632	-23.5458
	BM	2005	PAT	-	BM_05_PAT	Ca6_v2.0	25	bin_6_7105144	bin_6_7142529	3.5798	6.9248	-16.2094
	BM	2005	PAT	-	BM_05_PAT	Ca8_v2.0	27	bin_8_6201908	bin_8_6227234	3.4976	6.5184	16.6802
	BM	2009	PAT	IR	BM_09_PAT_IR	Ca3_v2.0	13	bin_3_71084847	bin_3_71079404	2.683	4.874	-9.7321
	BM	2009	PAT	IR	BM_09_PAT_IR	Ca7_v2.0	88	bin_7_3165433	bin_7_3158442	4.0119	7.5351	-11.7582
Harvest index (HI, %)	HI	2009	PAT	RF	HI_09_PAT_RF	Ca4_v2.0	44	bin_4_13152424	bin_4_13231508	6.2648	11.3484	0.0149
	HI	2008	PAT	-	HI_08_PAT	Ca4_v2.0	44	bin_4_13152424	bin_4_13231508	3.0417	5.7046	0.0102
	HI	2007	PAT	-	HI_07_PAT	Ca8_v2.0	48	bin_8_24806020	bin_8_25090398	3.1918	6.5801	0.0524
	HI	2009	DUG	RF	HI_09_DUG_RF	Ca4_v2.0	103	bin_4_63200796	bin_4_63201512	3.4208	6.5281	-0.0133
	HI	2009	DUG	RF	HI_09_DUG_RF	Ca6_v2.0	9	bin_6_3903387	bin_6_3906574	2.7609	5.231	0.012
	HI	2009	HIR	IR	HI_09_HIR_IR	Ca6_v2.0	18	bin_6_5207461	bin_6_6062050	4.4828	8.2485	-0.0288
	HI	2009	HIR	RF	HI_09_HIR_RF	Ca5_v2.0	32	bin_5_66514513	bin_5_66523233	2.5074	4.9485	-0.0136
	HI	2009	NDL	IR	HI_09_NDL_IR	Ca6_v2.0	107	bin_6_68270524	bin_6_68281234	2.5951	5.1434	0.0158
	HI	2009	PAT	IR	HI_09_PAT_IR	Ca4_v2.0	41	bin_4_12687869	bin_4_12799158	2.7096	4.4842	0.0107
	HI	2009	PAT	IR	HI_09_PAT_IR	Ca6_v2.0	6	bin_6_3702295	bin_6_3903387	3.0229	5.0452	0.0113
	HI	2009	PAT	RF	HI_09_PAT_RF	Ca7_v2.0	21	bin_7_55886091	bin_7_55458855	3.2681	5.7686	0.0106
Yield (YLDG, g)	YLDG	2009	SEH	IR	YLDG_09_SEH_IR	Ca3_v2.0	9	bin_3_71764511	bin_3_71708800	3.8432	7.9369	-5.5835
	YLDG	2005	PAT	-	YLDG_05_PAT	Ca8_v2.0	26	bin_8_6201908	bin_8_6227234	2.7792	5.1632	8.0779
	YLDG	2009	PAT	IR	YLDG_09_PAT_IR	Ca1_v2.0	42	bin_1_14616889	bin_1_14224464	2.5853	4.5716	-5.6927
	YLDG	2009	PAT	IR	YLDG_09_PAT_IR	Ca7_v2.0	88	bin_7_3165433	bin_7_3158442	4.1643	7.8497	-7.4076
Transpiration related traits
Delta carbon ratio (δ13C)	DC	2008	DUG	-	DC_08_DUG	Ca4_v2.0	44	bin_4_13152424	bin_4_13231508	6.066	11.6259	0.3132
	DC	2008	PAT	-	DC_08_PAT	Ca4_v2.0	0	bin_4_1990791	bin_4_2180493	5.4521	9.5024	-0.224
	DC	2008	PAT	-	DC_08_PAT	Ca7_v2.0	93	bin_7_2603309	bin_7_2564681	2.6333	4.5229	-0.1531
Drought indices
Drought susceptibility indices (DSI)	DSI	2009	PAT	-	DSI_2009_PAT	Ca4_v2.0	91	bin_4_61465881	bin_4_61479492	3.195	6.2534	-0.1517
Drought tolerance indices (DTI)	DTI	2009	HIR	-	DTI_2009_HIR	Ca4_v2.0	47	bin_4_15173956	bin_4_15269595	6.0982	9.7117	-0.13
	DTI	2009	DUG	-	DTI_2009_DUG	Ca4_v2.0	42	bin_4_12888101	bin_4_12956613	3.895	7.5763	-0.1139
	DTI	2009	HIR	-	DTI_2009_HIR	Ca5_v2.0	10	bin_5_59448463	bin_5_59522287	2.6572	4.0235	-0.0837
	DTI	2009	PAT	-	DTI_2009_PAT	Ca1_v2.0	42	bin_1_14616889	bin_1_14224464	4.7075	7.6741	-0.0565
	DTI	2009	PAT	-	DTI_2009_PAT	Ca4_v2.0	3	bin_4_2265824	bin_4_2270052	2.6662	4.2645	0.0423
	DTI	2009	SEH	-	DTI_2009_SEH	Ca3_v2.0	9	bin_3_71764511	bin_3_71708800	2.8041	5.8083	-0.0701
Note
aPAT - Patancheru; NDL - Nandyal; SEH - Sehore; DUG - Durgapura; HIR - Hiriyur
bRF - Rainfed; IR - Irrigated
# phenotypic variation explained
Major QTLs are shown in geen colour

## Sheet: Number of QTLs
Distribution of QTLs across pseudomolecules.
Trait name	Trait ID	Ca1_v2.0	Ca2_v2.0	Ca3_v2.0	Ca4_v2.0	Ca5_v2.0	Ca6_v2.0	Ca7_v2.0	Ca8_v2.0	Total
100-seed weight (g)	100SDW	6 (2)			13 (12)		2	3 (1)	1	25
Biomass (g)	BM			1	1		1	1	1	5
Delta carbon ratio (δ13C)	DC				2 (1)			1		3
Days to 50% flowering	DF	1		1	1		1	2	11 (4)	17
Days to maturity	DM				2		5		5 (2)	12
Drought susceptibility indices	DSI				1					1
Drought tolerance indices	DTI	1		1	3	1				6
Harvest index (%)	HI				4 (1)	1	4	1	1	11
Primary branches	PBS				1			1	1	3
Plant height (cm)	PHT	5		2	16 (10)		4	2	1	30
Pods/plant	POD			2 (1)	3 (3)	1	1	1 (1)		8
Root dry weight (g)	RDW				1					1
Root length density (cm cm-3)	RLD				1 (1)			1		2
Root surface area (cm2)	RSA	1			1					2
R-T ratio (%)	RTR						1			1
Root Volume (cm3)	RV	1			1					2
Secondry branches	SBS				1					1
Shoot dry weight (g)	SDW				1 (1)					1
Seeds/pod	SPD				1				1	2
Yield (g)	YLDG	1		1				1	1	4
Total		16 (2)	0	8 (1)	54 (29)	3	19	14 (2)	23 (6)	137
Note: Numbers in bracket represent major QTLs.

## Sheet: Top_most_QTLs
List of top most QTLs.
TraitName	Year	Locationa	Conditionb	Chromosome	Position	LeftMarker	RightMarker	LOD	PVE(%)#	Add	Max	LeftMarker	RightMarker	Distance
RLD	2005	PAT	-	Ca4_v2.0	43	bin_4_12997237	bin_4_13009659	5.9834	11.3875	-0.0159	11.3875	12997237	13009659	12.422
SDW	2005	PAT	-	Ca4_v2.0	43	bin_4_12997237	bin_4_13009659	7.6391	14.301	-0.124	14.301	12997237	13009659	12.422
HI	2009	PAT	RF	Ca4_v2.0	44	bin_4_13152424	bin_4_13231508	6.2648	11.3484	0.0149	11.3484	13152424	13231508	79.084
DC	2008	DUG	-	Ca4_v2.0	44	bin_4_13152424	bin_4_13231508	6.066	11.6259	0.3132	11.6259	13152424	13231508	79.084
PHT	2009	PAT	RF	Ca4_v2.0	44	bin_4_13152424	bin_4_13231508	27.1444	38.4187	-2.0217	38.4187	13152424	13231508	79.084
100SDW	2009	DUG	RF	Ca4_v2.0	44	bin_4_13152424	bin_4_13231508	56.0587	56.4389	-3.1101	56.4389	13152424	13231508	79.084
POD	2006	PAT	-	Ca4_v2.0	46	bin_4_13644061	bin_4_13682500	10.9865	19.9067	7.004	19.9067	13644061	13682500	38.439
DM	2009	NDL	RF	Ca8_v2.0	26	bin_8_6201908	bin_8_6227234	7.5183	13.452	2.2522	13.452	6201908	6227234	25.326
DF	2009	NDL	RF	Ca8_v2.0	28	bin_8_6290541	bin_8_6308278	7.249	13.0762	1.3316	13.0762	6290541	6308278	17.737
Note
aPAT - Patancheru; NDL - Nandyal; SEH - Sehore; DUG - Durgapura; HIR - Hiriyur
bRF - Rainfed; IR - Irrigated
# phenotypic variation explained

## Sheet: Genes_in_qtl_hotspot
Gene ID	Genomic coordinates	Annotation
Ca_v2.0_09671	Ca4_v2.0 : 13000613 - 13008002 (+)	PREDICTED: LRR receptor-like serine/threonine-protein kinase ERL1 [Cicer arietinum]
Ca_v2.0_09672	Ca4_v2.0 : 13008579 - 13009962 (-)	PREDICTED: uncharacterized protein LOC101496421 [Cicer arietinum]
Ca_v2.0_09685	Ca4_v2.0 : 13149681 - 13153216 (-)	PREDICTED: 1,2-dihydroxy-3-keto-5-methylthiopentene dioxygenase 2-like [Cicer arietinum]
Ca_v2.0_09686	Ca4_v2.0 : 13156305 - 13159684 (-)	PREDICTED: uncharacterized protein LOC101502642 [Cicer arietinum]
Ca_v2.0_09687	Ca4_v2.0 : 13162097 - 13164064 (-)	PREDICTED: 1,2-dihydroxy-3-keto-5-methylthiopentene dioxygenase 1 [Cicer arietinum]
Ca_v2.0_09688	Ca4_v2.0 : 13166935 - 13172925 (-)	PREDICTED: protein TIFY 4A-like isoform X5 [Cicer arietinum]
Ca_v2.0_09689	Ca4_v2.0 : 13193084 - 13194064 (+)	PREDICTED: EPIDERMAL PATTERNING FACTOR-like protein 5 [Cicer arietinum]
Ca_v2.0_09690	Ca4_v2.0 : 13213801 - 13216866 (-)	PREDICTED: uncharacterized protein LOC101505664 isoform X2 [Cicer arietinum]
